# Supplementary material for: Simple Porifera holobiont reveals complex interactions between the host, an archaeon, a bacterium, and a phage
Source: ISME J. 2024 Oct 7;18(1):wrae197. doi: 10.1093/ismejo/wrae197 (PMC11525543; doi:10.1093/ismejo/wrae197)
Supplement: Supplementary_Tables_V4_wrae197 [file supplementary_tables_v4_wrae197.xlsx]

## Sheet: ST1
Supplementary Table 1: Dissolved organic carbon and inorganic nitrogen compounds in deep sea water in the different sampling points
	NH4+ (µM)	NO2- (µM)	NO3- (µM)	PO4- (µM)	DOC (mg/L)	DOC (µM)	Total N	C:N
Shallow (water collected at the surface of the sampling site 5)	1.46341	0.0799257	0.46769	0.0119427	2.70334	225.26	2.01103	112.012
Aphrocallistes beatrix sampling site 5	1.17073	0.0693771	29.1168	0.481688	1.05072	87.5527	30.3569	2.88411
Aphrocallistes beatrix sampling site 1	2.69504	0.0248663	26.9636	0.343684	2.87667	239.702	29.6835	8.07527

## Sheet: ST2
Supplementary Table 2: LC-MS acquisition parameters for the five analytes quantified. m/z ratios with an asterisk indicate the quantifying transition, whilst the others were used as qualifiers.
Analyte	Multiple Reaction Monitoring (m/z)	Collision energy (eV)
Creatine	[M+H]+ 131.9 -> 90.05 *	14
	[M+H]+ 131.9 -> 44.1	22
	[M+H]+ 131.9 -> 91.1	22
Betaine	[M+H]+ 118.0 -> 58.25 *	27
	[M+H]+ 118.0 -> 59.25	27
	[M+H]+ 118.0 -> 42.2	54
Choline	[M+H]+ 105.17 -> 60.1 *	20
	[M+H]+ 105.17 -> 132.0	13
	[M+H]+ 105.17 -> 44.108	11
Taurine	[M+H]+ 125.9 -> 85.2 *	13
	[M-H]+ 125.9 -> 43.1	22
	[M-H]+ 125.9 -> 67.2	19
DMSP	[M+H]+ 134.9 -> 73.15 *	15
	[M+H]+ 134.9 -> 94.1	13
	[M+H]+ 134.9 -> 63.2	14

## Sheet: ST3
Supplementary Table 3: Filled reactions for the models of Nitrosoabyssus spongisociia and Zeuxoniibacter abyssi
All metabolites are separated by commas and the information in the following columns is respectively to the order in the "Metabolite_ID" column
Metabolite_coefficient =	If values are negative, the values represent how many molecules of that particular metabolite are consumed. If values are positive, that represents of molecules of a metabolite being produced
Metabolite_position =	1 represents molecules inside the cell, 2 represents metabolites outside the cell and 3 represents metabolites in the cell membrane
Zeuxoniibacter abyssi
Reaction_ID	Metabolite_ID	Metabolite_name	Metabolites_coefficient	Metabolite_position	Reaction_ID	Reaction_name	Reaction_reversibility	Lower_Boundary	Upper_Boundary		Justification for addition/removal
rxn20632_c0	cpd00001[c0],cpd11632[c0],cpd27797[c0],cpd00067[c0],cpd00007[c0],cpd27796[c0],cpd00067[e0]	H2O[c0],hn[c0],PLASTOQUINONE[c0],H+[c0],O2[c0],PLASTOQUINOL-1[c0],H+[e0]	-2,-1,-2,-4,1,2,4	1,1,1,1,1,1,2	rxn20632	H2O:plastoquinone reductase (light-dependent)	FALSE	0	0		This reactions requires light, so we turned it off as there is no light in the deep sea
rxn26754_c0	cpd11632[c0],cpd11621[c0],cpd27884[c0],cpd27746[c0],cpd11620[c0]	hn[c0],Oxidizedferredoxin[c0],Plastocyanin-Reduced[c0],Oxidized-Plastocyanins[c0],Reducedferredoxin[c0]	-1,-1,-1,1,1	1,1,1,1,1	rxn26754	plastocyanin:ferredoxin oxidoreductase (light-dependent)	FALSE	0	0		This reactions requires light, so we turned it off as there is no light in the deep sea
rxn00257_c0	cpd00002[c0],cpd00010[c0],cpd00137[c0],cpd00008[c0],cpd00009[c0],cpd00022[c0],cpd00032[c0]	ATP[c0],CoA[c0],Citrate[c0],ADP[c0],Phosphate[c0],Acetyl-CoA[c0],Oxaloacetate[c0]	-1,-1,-1,1,1,1,1	1,1,1,1,1,1,1	rxn00257	acetyl-CoA:oxaloacetate C-acetyltransferase [(pro-S)-carboxymethyl-forming, ADP-phosphorylating]	FALSE	0	1000		This is the a reaction of the TCA cycle, we turned off its reductive direction, which would catalize an alternative C fixation pathway that we do not have in this organism
rxntrans_creatine	cpd00250[e0],cpd00971[e0],cpd00250[c0],cpd00971[c0]	Creatine[e0],Na+[e0],creatine[c0],Na+[c0]	-1,-1,1,1	2,2,1,1	rxntrans_creatine	creatine transport in via sodium symport	TRUE	-1000	1000		The transport reaction for creatine
rxntrans_dimethylsulfoniopropanoate	cpd02491[e0],cpd00971[e0],cpd02491[c0],cpd00971[c0]	dimethylsulfoniopropanoate[e0],Na+[e0],dimethylsulfoniopropanoate[c0],Na+[c0]	-1,-1,1,1	2,2,1,1	rxntrans_dimethylsulfoniopropanoate	dimethylsulfoniopropanoate transport in via sodium symport	TRUE	-1000	1000		The transport reaction for DMSP
rxnacrylate_RXN21753	cpd00400[c0],cpd00002[c0],cpd00010[c0],cpd00663[c0],cpd00018[c0],cpd00012[c0]	acrylate[c0],ATP[c0],CoA[c0],Acrylyl-CoA[c0],AMP[c0],PPi[c0]	-1,-1,-1,1,1,1	1,1,1,1,1,1	rxnacrylate_RXN21753	propionate-CoA ligase	FALSE	0	1000		Manually added reaction supported by transcriptomic data
rxn00269_c0	cpd00001[c0],cpd00007[c0],cpd00033[c0],cpd00013[c0],cpd00025[c0],cpd00040[c0]	H2O[c0],O2[c0],Glycine[c0],NH3[c0],H2O2[c0],Glyoxalate[c0]	-1,-1,-1,1,1,1	1,1,1,1,1,1	rxn00269	glycine:oxygen oxidoreductase (deaminating)	FALSE	0	0		Gapseq automatically filled in this reaction, but all the fluxes are zero, meaning it is inactive. Hence, we turned it off
rxn00394_c0	cpd00001[c0],cpd00051[c0],cpd00064[c0],cpd00073[c0]	H2O[c0],L-Arginine[c0],Ornithine[c0],Urea[c0]	-1,-1,1,1	1,1,1,1	rxn00394	L-Arginine amidinohydrolase	FALSE	0	0		Gapseq automatically filled in this reaction, but all the fluxes are zero, meaning it is inactive. Hence, we turned it off
rxn01649_c0	cpd00009[c0],cpd01217[c0],cpd00309[c0],cpd00475[c0]	Phosphate[c0],Xanthosine[c0],XAN[c0],Ribose 1-phosphate[c0]	-1,-1,1,1	1,1,1,1	rxn01649	Xanthosine:orthophosphate ribosyltransferase	FALSE	0	0		Gapseq automatically filled in this reaction, but all the fluxes are zero, meaning it is inactive. Hence, we turned it off
rxn05582_c0	cpd00033[e0],cpd00067[e0],cpd00033[c0],cpd00067[c0]	Glycine[e0],H+[e0],Glycine[c0],H+[c0]	-1,-1,1,1	2,2,1,1	rxn05582	TRANS-RXNBWI-115637.ce.maizeexp.GLY_GLY	TRUE	0	0		Gapseq automatically filled in this reaction, but all the fluxes are zero, meaning it is inactive. Hence, we turned it off
rxn07197_zhelun	cpd00001[c0],cpd00210[c0],cpd11609[c0],cpd00013[c0],cpd00460[c0],cpd11610[c0]	H2O[c0],Taurine[c0],A[c0],NH3[c0],Sulfoacetaldehyde[c0],AH2[c0]	-1,-1,-1,1,1,1	1,1,1,1,1,1	rxn07197	taurine:(acceptor) oxidoreductase (deaminating)	TRUE	-1000	1000		Manually added reaction supported by transcriptomic data
rxn14022_c0	cpd17932[c0],cpd00011[c0],cpd00067[c0],cpd03804[c0]	Carboxyphosphonopyruvate[c0],CO2[c0],H+[c0],(Hydroxyphosphinyl)pyruvate[c0]	-1,1,2,1	1,1,1,1	rxn14022	carboxyphosphonopyruvate carboxy-lyase	FALSE	-1000	0		This is a filled reaction during gapfill and is for carbon fixation, so we turned off it to get the model rid of fixing carbon dioxide
rxn05938_c0	cpd00011[c0],cpd00022[c0],cpd00067[c0],cpd11620[c0],cpd00010[c0],cpd00020[c0],cpd11621[c0]	CO2[c0],Acetyl-CoA[c0],H+[c0],Reducedferredoxin[c0],CoA[c0],Pyruvate[c0],Oxidizedferredoxin[c0]	-1,-1,-1,-2,1,1,2	1,1,1,1,1,1,1	rxn05938	pyruvate ferredoxin oxidoreductase	FALSE	-1000	0		This is a filled reaction during gapfill and is for carbon fixation, so we turned off it to get the model rid of fixing carbon dioxide
rxn05940_c0	cpd00010[c0],cpd00094[c0],cpd11621[c0],cpd00011[c0],cpd00067[c0],cpd00086[c0],cpd11620[c0]	CoA[c0],2-Oxobutyrate[c0],Oxidizedferredoxin[c0],CO2[c0],H+[c0],Propionyl-CoA[c0],Reducedferredoxin[c0]	-1,-1,-2,1,1,1,2	1,1,1,1,1,1,1	rxn05940	2-oxobutanoate:ferredoxin 2-oxidoreductase (CoA-propionylating)	FALSE	0	1000		This is a filled reaction during gapfill and is for carbon fixation, so we turned off it to get the model rid of fixing carbon dioxide
rxn00470_zhelun	cpd00064[c0],cpd00067[c0],cpd00011[c0],cpd00118[c0]	Ornithine[c0],H+[c0],CO2[c0],Putrescine[c0]	-1,-1,1,1	1,1,1,1	rxn00470	L-ornithine carboxy-lyase (putrescine-forming)	FALSE	0	1000		This reaction was automatically filled in during gapfill process. However, it has a high bitscore (133) and the reference sequence is NP_253209.1, so it was added.
rxn01204_zhelun	cpd00024[c0],cpd00281[c0],cpd00023[c0],cpd00199[c0]	2-Oxoglutarate[c0],GABA[c0],L-Glutamate[c0],4-Oxobutanoate[c0]	-1,-1,1,1	1,1,1,1	rxn01204	4-aminobutanoate:2-oxoglutarate aminotransferase	TRUE	-1000	1000		This reaction was automatically filled in during gapfill process. However, it has a high bitscore (203) and the reference sequence is UniRef90_P22256, so it was added
rxn00343_c0	cpd00001[c0],cpd01651[c0],cpd00013[c0],cpd00041[c0]	H2O[c0],L-3-Cyanoalanine[c0],NH3[c0],L-Aspartate[c0]	-2,-1,1,1	1,1,1,1	rxn00343	3-Cyano-L-alanine aminohydrolase	FALSE	0	0		Gapseq automatically filled in this reaction, but all the fluxes are zero, meaning it is inactive. Hence, we turned it off
rxn00452_c0	cpd00017[c0],cpd00135[c0],cpd00019[c0],cpd00060[c0],cpd00067[c0]	S-Adenosyl-L-methionine[c0],Homocysteine[c0],S-Adenosyl-homocysteine[c0],L-Methionine[c0],H+[c0]	-1,-1,1,1,1	1,1,1,1,1	rxn00452	S-Adenosyl-L-methionine:L-homocysteine S-methyltransferase	FALSE	0	0		Gapseq automatically filled in this reaction, but all the fluxes are zero, meaning it is inactive. Hence, we turned it off
rxn18671_zhelun	cpd00001[c0],cpd00002[c0],cpd00166[e0],cpd00008[c0],cpd00009[c0],cpd00067[c0],cpd00166[c0]	H2O[c0],ATP[c0],Calomide[e0],ADP[c0],Phosphate[c0],H+[c0],Calomide[c0]	-1,-1,-1,1,1,1,1	1,1,2,1,1,1,1	rxn18671	ATP phosphohydrolase (vitamin B12-importing)	FALSE	0	1000		The import reaction for calomide, supported by transcriptomic data
rxn03536_c0	cpd00002[c0],cpd03918[c0],cpd00008[c0],cpd00067[c0],cpd03919[c0]	ATP[c0],Adenosyl cobinamide[c0],ADP[c0],H+[c0],Adenosyl cobinamide phosphate[c0]	-1,-1,1,1,1	1,1,1,1,1	rxn03536	R05221	FALSE	0	0		Gapseq automatically filled in this reaction as a way of allowing the organism to synthetise VB12. However, there are no good BLAST hits in the against any ORFs in the genome. Hence, we turned it off.
rxn03537_c0	cpd00038[c0],cpd03919[c0],cpd00012[c0],cpd03920[c0]	GTP[c0],Adenosyl cobinamide phosphate[c0],PPi[c0],Adenosylcobinamide-GDP[c0]	-1,-1,1,1	1,1,1,1	rxn03537	R05222	TRUE	0	0		Gapseq automatically filled in this reaction as a way of allowing the organism to synthetise VB12. However, there are no good BLAST hits in the against any ORFs in the genome. Hence, we turned it off.
rxn03538_c0	cpd03423[c0],cpd03920[c0],cpd00067[c0],cpd00126[c0],cpd00166[c0]	alpha-Ribazole[c0],Adenosylcobinamide-GDP[c0],H+[c0],GMP[c0],Calomide[c0]	-1,-1,1,1,1	1,1,1,1,1	rxn03538	R05223	TRUE	0	0		Gapseq automatically filled in this reaction as a way of allowing the organism to synthetise VB12. However, there are no good BLAST hits in the against any ORFs in the genome. Hence, we turned it off.
rxn01682_c0	cpd02210[c0],cpd00102[c0],cpd00359[c0]	Indoleglycerol phosphate[c0],Glyceraldehyde3-phosphate[c0],indol[c0]	-1,1,1	1,1,1	rxn01682	(1S,2R)-1-C-(indol-3-yl)glycerol 3-phosphate D-glyceraldehyde-3-phosphate-lyase	TRUE	0	0		Gapseq automatically filled in this reaction, but all the fluxes are zero, meaning it is inactive. Hence, we turned it off
rxn00572_c0	cpd00001[c0],cpd00006[c0],cpd00075[c0],cpd00005[c0],cpd00067[c0],cpd00209[c0]	H2O[c0],NADP[c0],Nitrite[c0],NADPH[c0],H+[c0],Nitrate[c0]	-1,-1,-1,1,1,1	1,1,1,1,1,1	rxn00572	nitrite:NADP+ oxidoreductase	TRUE	0	0		Gapseq automatically filled in this reaction, but all the fluxes are zero, meaning it is inactive. Hence, we turned it off
rxn00324_c0	cpd00006[c0],cpd00139[c0],cpd00005[c0],cpd00040[c0],cpd00067[c0]	NADP[c0],Glycolate[c0],NADPH[c0],Glyoxalate[c0],H+[c0]	-1,-1,1,1,1	1,1,1,1,1	rxn00324	glycolate:NADP+ oxidoreductase	TRUE	0	0		Gapseq automatically filled in this reaction, but all the fluxes are zero, meaning it is inactive. Hence, we turned it off
rxn04791_zhelun	cpd00042[c0],cpd00055[c0],cpd09879[c0]	GSH[c0],Formaldehyde[c0],S-(Hydroxymethyl)glutathione[c0]	-1,-1,1	1,1,1	rxn04791	S-(hydroxymethyl)glutathione synthase	TRUE	-1000	1000		A spontaneous reaction
rxn00377_zhelun	cpd00001[c0],cpd00759[c0],cpd00042[c0],cpd00047[c0],cpd00067[c0]	H2O[c0],S-Formylglutathione[c0],GSH[c0],Formate[c0],H+[c0]	-1,-1,1,1,1	1,1,1,1,1	rxn00377	S-Formylglutathione hydrolase	FALSE	0	1000		Manually added reaction supported by transcriptomic data
rxn05921_zhelun	cpd00098[c0],cpd11609[c0],cpd00447[c0],cpd11610[c0]	Choline[c0],A[c0],Betaine aldehyde[c0],AH2[c0]	-1,-1,1,1	1,1,1,1	rxn05921	choline:acceptor 1-oxidoreductase	TRUE	-1000	0		Good blast reaction with UniRef90_A6VEI3 but was not included in the model. We manually added it
RXN22706_zhelun	cpd00756[c0],cpd00087[c0],cpd00007[c0],cpd00183[c0],cpd00125[c0],cpd00025[c0]	N_N-dimethylglycine[c0],Tetrahydrofolate[c0],oxygen[c0],Sarcosine[c0],5-10-Methylenetetrahydrofolate[c0],H2O2[c0]	-1,-1,-1,1,1,1	1,1,1,1,1,1	RXN22706	dimethylglycine oxidase	FALSE	0	1000		This reaction is involved in the glycine betaine degradation, but it was not included in gapseq database. We manually added it.
rxn03923_zhelun	cpd00009[c0],cpd00460[c0],cpd00081[c0],cpd00196[c0]	Phosphate[c0],Sulfoacetaldehyde[c0],Sulfite[c0],Acetylphosphate[c0]	-1,-1,1,1	1,1,1,1	rxn03923	acetyl-phosphate:sulfite S-acetyltransferase (acyl-phosphate hydrolysing, 2-oxoethyl-forming)	FALSE	0	1000		Manually added reaction supported by transcriptomic data
Nitrosoabyssus spongiisocia
Reaction_ID	Metabolite_ID	Metabolite_name	Metabolites_coefficient	Metabolite_position	Reaction_ID	Reaction_name	Reaction_reversibility	Lower_Boundary	Upper_Boundary
rxn00102_zhelun	cpd00067[c0],cpd00242[c0],cpd00001[c0],cpd00011[c0]	H+[c0],H2CO3[c0],H2O[c0],CO2[c0]	-1,-1,1,1	1,1,1,1	rxn00102	carbonate hydro-lyase (carbon-dioxide-forming)	TRUE	-1000	1000		Missing reaction for 3HP/4HB, addition is supported by transcriptomic data
rxn16146_zhelun	cpd00012[c0],cpd00018[c0],cpd03375[c0],cpd00002[c0],cpd00010[c0],cpd00745[c0]	PPi[c0],AMP[c0],3-Hydroxypropanoyl-CoA[c0],ATP[c0],CoA[c0],Hydracrylic acid[c0]	-1,-1,-1,1,1,1	1,1,1,1,1,1	rxn16146	3-hydroxypropionate:CoA ligase (AMP-forming)	TRUE	-1000	1000		Missing reaction for 3HP/4HB, addition is supported by transcriptomic data
rxn16139_zhelun	cpd00002[c0],cpd00010[c0],cpd00728[c0],cpd00012[c0],cpd00018[c0],cpd00067[c0],cpd07946[c0]	ATP[c0],CoA[c0],4-Hydroxybutanoate[c0],PPi[c0],AMP[c0],H+[c0],4-Hydroxybutyryl-CoA[c0]	-1,-1,-1,1,1,1,1	1,1,1,1,1,1,1	rxn16139	4-hydroxybutyrate:CoA ligase (AMP-forming)	FALSE	0	1000		Missing reaction for 3HP/4HB, addition is supported by transcriptomic data
rxn20632_c0	cpd00001[c0],cpd11632[c0],cpd27797[c0],cpd00067[c0],cpd00007[c0],cpd27796[c0],cpd00067[e0]	H2O[c0],hn[c0],PLASTOQUINONE[c0],H+[c0],O2[c0],PLASTOQUINOL-1[c0],H+[e0]	-2,-1,-2,-4,1,2,4	1,1,1,1,1,1,2	rxn20632	H2O:plastoquinone reductase (light-dependent)	FALSE	0	0		This reactions requires light, so we turned it off as there is no light in the deep sea
rxn26754_c0	cpd11632[c0],cpd11621[c0],cpd27884[c0],cpd27746[c0],cpd11620[c0]	hn[c0],Oxidizedferredoxin[c0],Plastocyanin-Reduced[c0],Oxidized-Plastocyanins[c0],Reducedferredoxin[c0]	-1,-1,-1,1,1	1,1,1,1,1	rxn26754	plastocyanin:ferredoxin oxidoreductase (light-dependent)	FALSE	0	0		This reactions requires light, so we turned it off as there is no light in the deep sea
rxn47502_plastocyanin	cpd00001[c0],cpd00165[c0],cpd27746[c0],cpd00075[c0],cpd27884[c0],cpd00067[p0]	H2O[c0],Hydroxylamine[c0],Oxidized plastocyanin[c0],Nitrite[c0],Reduced plastocyanin[c0],H+[p0]	-1,-1,-4,1,4,4	1,1,1,1,1,1,3	HAO	HAO_Shan_OTU08	FALSE	0	1000		Co-factor required for electron transport
rxnCytaa3_plastocyanin	cpd00007[c0],cpd00001[c0],cpd00067[c0],cpd00067[p0],cpd27884[c0],cpd27746[c0]	O2[c0],H2O[c0],H+[c0],H+[p0],Reduced plastocyanin[c0],Oxidized plastocyanin[c0]	-0.5,1,-4,2,-2,2	1,1,1,3,1,1	Cytaa3	Cytaa3_Shan_OTU08	FALSE	0	1000		The mechanism through hydroxylamine is oxidized in archaea is still unknown, hence we added this reaction
rxn06108ubi_zhelun	cpd00003[c0],cpd00004[c0],cpd27796[c0],cpd27797[c0],cpd00067[p0],cpd00067[c0]	NAD[c0],NADH[c0],PLASTOQUINOL-1[c0],PLASTOQUINONE[c0],H+[p0],H+[c0]	-1,1,-1,1,-1,2	1,1,1,1,3,1	R02163	NADH:ubiquinone oxidoreductase	FALSE	0	1000		Electron transfer reaction for ammonia oxidation
rxn47502_zhelun	cpd00001[c0],cpd00165[c0],cpd00109[c0],cpd00057[c0],cpd00075[c0],cpd00110[c0]	H2O[c0],Hydroxylamine[c0],Cytochrome c3+[c0],H+[c0],Nitrite[c0],Cytochrome c2+[c0]	-1,-1,-4,4,1,4	1,1,1,1,1,1	HAONITRORXN	hydroxylamine:oxygen oxidoreductase	FALSE	0	1000		Reaction for ammonia oxidation
rxn19165_zhelun	cpd00007[c0],cpd00013[c0],cpd27796[c0],cpd00001[c0],cpd00165[c0],cpd27797[c0]	O2[c0],NH3[c0],PLASTOQUINOL-1[c0],H2O[c0],Hydroxylamine[c0],PLASTOQUINONE[c0]	-1,-1,-1,1,1,1	1,1,1,1,1,1	rxn19165	AMO	FALSE	0	1000		Reaction for ammonia oxidation
rxnCytbc1_zhelun_OTU08	cpd00067[c0],cpd27796[c0],cpd27797[c0],cpd00067[p0],cpd27884[c0],cpd27746[c0]	H+[c0],PLASTOQUINOL-1[c0],PLASTOQUINONE[c0],H+[p0],Reduced plastocyanin[c0],Oxidized plastocyanin[c0]	-1,-1,1,3,2,-2	1,1,1,3,1,1	Cytbc1	Cytbc1_Shan_OTU08	FALSE	0	1000		Electron transfer reaction for ammonia oxidation
rxn16149_zhelun	cpd00006[c0],cpd00745[c0],cpd00005[c0],cpd00067[c0],cpd00191[c0]	NADP[c0],Hydracrylic acid[c0],NADPH[c0],H+[c0],3-Oxopropanoate[c0]	-1,-1,1,1,1	1,1,1,1,1	rxn16149	3-hydroxypropionate:NADP+ oxidoreductase	TRUE	-1000	1000		Missing reaction for 3HP/4HB, addition is supported by transcriptomic data
rxn16140_zhelun	cpd00005[c0],cpd00067[c0],cpd00078[c0],cpd00006[c0],cpd00010[c0],cpd00199[c0]	NADPH[c0],H+[c0],Succinyl-CoA[c0],NADP[c0],CoA[c0],4-Oxobutanoate[c0]	-1,-1,-1,1,1,1	1,1,1,1,1,1	rxn16140	succinate-semialdehyde:NADP+ oxidoreductase (CoA-acylating)	TRUE	-1000	1000		Missing reaction for 3HP/4HB, addition is supported by transcriptomic data
rxn16141_zhelun	cpd00006[c0],cpd00728[c0],cpd00005[c0],cpd00067[c0],cpd00199[c0]	NADP[c0],4-Hydroxybutanoate[c0],NADPH[c0],H+[c0],4-Oxobutanoate[c0]	-1,-1,1,1,1	1,1,1,1,1	rxn16141	R09281	TRUE	-1000	1000		Missing reaction for 3HP/4HB, addition is supported by transcriptomic data
rxn20595_PLASTOQUINOL-1	cpd27796[c0],cpd27797[c0],cpd27746[c0],cpd27884[c0],cpd00067[p0]	PLASTOQUINOL-1[c0],PLASTOQUINONE[c0],Oxidized plastocyanin[c0],Reduced plastocyanin[c0],H+[p0]	1,-1,2,-2,-2	1,1,1,1,3	PLASTOQUINOL-1_Synt	PLASTOQUINOL-1_Synt_Shan_OTU08	FALSE	0	1000		Electron transfer reaction for ammonia oxidation
rxn00259_c0	cpd00442[c0],cpd00022[c0],cpd00032[c0],cpd00067[c0]	(3S)-Citryl-CoA[c0],Acetyl-CoA[c0],Oxaloacetate[c0],H+[c0]	-1,1,1,1	1,1,1,1	rxn00259	(3S)-citryl-CoA oxaloacetate-lyase (acetyl-CoA-forming)	FALSE	0	0		These reactions were automatically added due to the TCA cycle being present in the organism. However, they catalize the reductive TCA cycle, and are not part of the oxidative TCA cycle. Hence, we turned it off
rxn00257_c0	cpd00002[c0],cpd00010[c0],cpd00137[c0],cpd00008[c0],cpd00009[c0],cpd00022[c0],cpd00032[c0]	ATP[c0],CoA[c0],Citrate[c0],ADP[c0],Phosphate[c0],Acetyl-CoA[c0],Oxaloacetate[c0]	-1,-1,-1,1,1,1,1	1,1,1,1,1,1,1	rxn00257	acetyl-CoA:oxaloacetate C-acetyltransferase [(pro-S)-carboxymethyl-forming, ADP-phosphorylating]	FALSE	0	0		These reactions were automatically added due to the TCA cycle being present in the organism. However, they catalize the reductive TCA cycle, and are not part of the oxidative TCA cycle. Hence, we turned it off
rxn19235_corrected	cpd00002[c0],cpd00242[c0],cpd00022[c0],cpd00008[c0],cpd00009[c0],cpd00070[c0]	ATP[c0],H2CO3[c0],Acetyl-CoA[c0],ADP[c0],Phosphate[c0],Malonyl-CoA[c0]	-1,-1,-1,1,1,1	1,1,1,1,1,1	rxn19235	biotin-carboxyl-carrier-protein:carbon-dioxide ligase (ADP-forming)	FALSE	0	1000		Missing reaction for 3HP/4HB, addition is supported by transcriptomic data
rxn03542_zhelun	cpd00001[c0],cpd00002[c0],cpd00149[c0],cpd03913[c0],cpd00008[c0],cpd00009[c0],cpd00067[c0],cpd03914[c0]	H2O[c0],ATP[c0],Co2+[c0],Hydrogenobyrinate diamide[c0],ADP[c0],Phosphate[c0],H+[c0],Cob(II)yrinate diamide[c0]	-1,-1,-1,-1,1,1,5,1	1,1,1,1,1,1,1,1	rxn03542	hydrogenobyrinic-acid-a,c-diamide:cobalt cobalt-ligase (ADP-forming)	TRUE	-1000	1000		Missing reaction for biosynthesis of VB12 in the gapseq database; addition is supported by transcriptomic data
rxn03534_zhelun	cpd00001[c0],cpd00017[c0],cpd03839[c0],cpd00019[c0],cpd00029[c0],cpd00067[c0],cpd03761[c0]	H2O[c0],S-Adenosyl-L-methionine[c0],Precorrin 5[c0],S-Adenosyl-homocysteine[c0],Acetate[c0],H+[c0],Precorrin 6A[c0]	-1,-1,-1,1,1,2,1	1,1,1,1,1,1,1	rxn03534	R05219	TRUE	-1000	0		Missing reaction for biosynthesis of VB12 in the gapseq database; addition is supported by transcriptomic data
rxn06937_zhelun	cpd00002[c0],cpd00023[c0],cpd11912[c0],cpd00012[c0],cpd00018[c0],cpd00067[c0],cpd12227[c0]	ATP[c0],L-Glutamate[c0],tRNA-Glu[c0],PPi[c0],AMP[c0],H+[c0],L-Glutamyl-tRNA-Glu[c0]	-1,-1,-1,1,1,1,1	1,1,1,1,1,1,1	rxn06937	L-glutamate:tRNA(Glu) ligase (AMP-forming)	FALSE	0	1000		Missing reaction for biosynthesis of VB12 in the gapseq database; addition is supported by transcriptomic data
rxn06591_zhelun	cpd00005[c0],cpd00067[c0],cpd12227[c0],cpd00006[c0],cpd02345[c0],cpd11912[c0]	NADPH[c0],H+[c0],L-Glutamyl-tRNA-Glu[c0],NADP[c0],L-Glutamate1-semialdehyde[c0],tRNA-Glu[c0]	-1,-1,-1,1,1,1	1,1,1,1,1,1	rxn06591	L-glutamate-semialdehyde: NADP+ oxidoreductase(L-glutamyl-tRNA(Glu)-forming)	FALSE	0	1000		Missing reaction for biosynthesis of VB12 in the gapseq database; addition is supported by transcriptomic data
rxn01629_zhelun	cpd00338[c0],cpd02345[c0]	5-Aminolevulinate[c0],L-Glutamate1-semialdehyde[c0]	-1,1	1,1	rxn01629	(S)-4-Amino-5-oxopentanoate 4,5-aminomutase	TRUE	-1000	1000		Missing reaction for biosynthesis of VB12 in the gapseq database; addition is supported by transcriptomic data
rxn00029_zhelun	cpd00338[c0],cpd00001[c0],cpd00067[c0],cpd00689[c0]	5-Aminolevulinate[c0],H2O[c0],H+[c0],Porphobilinogen[c0]	-2,2,1,1	1,1,1,1	rxn00029	5-aminolevulinate hydro-lyase (adding 5-aminolevulinate and cyclizing; porphobilinogen-forming)	FALSE	0	1000		Missing reaction for biosynthesis of VB12 in the gapseq database; addition is supported by transcriptomic data
rxn00060_zhelun	cpd00001[c0],cpd00689[c0],cpd00013[c0],cpd00755[c0]	H2O[c0],Porphobilinogen[c0],NH3[c0],Hydroxymethylbilane[c0]	-1,-4,4,1	1,1,1,1	rxn00060	porphobilinogen:(4-[2-carboxyethyl]-3-[carboxymethyl]pyrrol-2-yl)methyltransferase (hydrolysing)	FALSE	0	1000		Missing reaction for biosynthesis of VB12 in the gapseq database; addition is supported by transcriptomic data
rxn02287_zhelun	cpd00017[c0],cpd00774[c0],cpd00019[c0],cpd00067[c0],cpd01620[c0]	S-Adenosyl-L-methionine[c0],UroporphyrinogenIII[c0],S-Adenosyl-homocysteine[c0],H+[c0],Precorrin 2[c0]	-2,-1,2,1,1	1,1,1,1,1	rxn02287	S-adenosyl-L-methionine:uroporphyrin-III C-methyltransferase	TRUE	-1000	1000		Missing reaction for biosynthesis of VB12 in the gapseq database; addition is supported by transcriptomic data
rxn02774_zhelun	cpd00003[c0],cpd01620[c0],cpd00004[c0],cpd00067[c0],cpd03426[c0]	NAD[c0],Precorrin 2[c0],NADH[c0],H+[c0],Sirohydrochlorin[c0]	-1,-1,1,2,1	1,1,1,1,1	rxn02774	S-Adenosyl-L-methionine:uroporphyrin-III C-methyltransferase	FALSE	0	1000		Missing reaction for biosynthesis of VB12 in the gapseq database; addition is supported by transcriptomic data
rxn04386_zhelun	cpd00002[c0],cpd00161[c0],cpd00008[c0],cpd00067[c0],cpd08928[c0]	ATP[c0],L-Threonine[c0],ADP[c0],H+[c0],L-Threonine phosphate[c0]	-1,-1,1,1,1	1,1,1,1,1	rxn04386	ATP:L-threonine O-phosphotransferase	FALSE	0	1000		Missing reaction for biosynthesis of VB12 in the gapseq database; addition is supported by transcriptomic data
rxn03538_zhelun	cpd03423[c0],cpd03920[c0],cpd00067[c0],cpd00126[c0],cpd00166[c0]	alpha-Ribazole[c0],Adenosylcobinamide-GDP[c0],H+[c0],GMP[c0],Calomide[c0]	-1,-1,1,1,1	1,1,1,1,1	rxn03538	R05223	TRUE	-1000	1000		Missing reaction for biosynthesis of VB12 in the gapseq database; addition is supported by transcriptomic data
rxn03150_zhelun	cpd00001[c0],cpd02904[c0],cpd00009[c0],cpd03423[c0]	H2O[c0],alpha-Ribazole 5'-phosphate[c0],Phosphate[c0],alpha-Ribazole[c0]	-1,-1,1,1	1,1,1,1	rxn03150	R04594	FALSE	0	1000		Missing reaction for biosynthesis of VB12 in the gapseq database; addition is supported by transcriptomic data
rxn25131_zhelun	cpd00017[c0],cpd14961[c0],cpd00011[c0],cpd00019[c0],cpd25541[c0]	S-Adenosyl-L-methionine[c0],Cobalt-precorrin 7[c0],CO2[c0],S-Adenosyl-homocysteine[c0],cobalt-precorrin-8x[c0]	-1,-1,1,1,1	1,1,1,1,1	rxn25131	CbiT	FALSE	0	1000		Missing reaction for biosynthesis of VB12 in the gapseq database; addition is supported by transcriptomic data
rxn00392_zhelun	cpd00002[c0],cpd00220[c0],cpd00008[c0],cpd00050[c0],cpd00067[c0]	ATP[c0],Riboflavin[c0],ADP[c0],FMN[c0],H+[c0]	-1,-1,1,1,1	1,1,1,1,1	rxn00392	ATP:riboflavin 5'-phosphotransferase	FALSE	0	1000		Manually added reaction supported by transcriptomic data
rxn03974_zhelun	cpd00003[c0],cpd01270[c0],cpd00004[c0],cpd00050[c0],cpd00067[c0]	NAD[c0],FMNH2[c0],NADH[c0],FMN[c0],H+[c0]	-1,-1,1,1,2	1,1,1,1,1	rxn03974	FMNH2:NAD+ oxidoreductase	TRUE	-1000	0		Gapseq automatically filled in this reaction with a bitscore 51.2 against the reference sequence UniRef50_O26223
rxn15951_zhelun	cpd00007[c0],cpd01270[c0],cpd00001[c0],cpd00236[c0],cpd01997[c0]	O2[c0],FMNH2[c0],H2O[c0],D-Erythrose4-phosphate[c0],Dimethylbenzimidazole[c0]	-1,-1,1,1,1	1,1,1,1,1	rxn15951	R09083	FALSE	0	1000		Missing reaction for biosynthesis of VB12 in the gapseq database; addition is supported by transcriptomic data
rxn02897_zhelun	cpd00873[c0],cpd01997[c0],cpd00067[c0],cpd00218[c0],cpd02904[c0]	Nicotinate ribonucleotide[c0],Dimethylbenzimidazole[c0],H+[c0],Niacin[c0],alpha-Ribazole 5'-phosphate[c0]	-1,-1,1,1,1	1,1,1,1,1	rxn02897	Nicotinate-nucleotide:dimethylbenzimidazole phospho-D-ribosyltransferase	TRUE	-1000	1000		Missing reaction for biosynthesis of VB12 in the gapseq database; addition is supported by transcriptomic data
rxn19319_zhelun	cpd02904[c0],cpd03920[c0],cpd00126[c0],cpd22240[c0]	alpha-Ribazole 5'-phosphate[c0],Adenosylcobinamide-GDP[c0],GMP[c0],adenosylcobalamin 5'-phosphate[c0]	-1,-1,1,1	1,1,1,1	rxn19319	CobS	TRUE	-1000	1000		Missing reaction for biosynthesis of VB12 in the gapseq database; addition is supported by transcriptomic data
rxn00781_zhelun	cpd00003[c0],cpd00009[c0],cpd00102[c0],cpd00004[c0],cpd00067[c0],cpd00203[c0]	NAD[c0],Phosphate[c0],Glyceraldehyde3-phosphate[c0],NADH[c0],H+[c0],1,3-Bisphospho-D-glycerate[c0]	-1,-1,-1,1,1,1	1,1,1,1,1,1	rxn00781	D-glyceraldehyde-3-phosphate:NAD+ oxidoreductase (phosphorylating)	TRUE	-1000	1000		Gapseq automatically filled in this reaction with a bitscore of 51.2 against the reference sequence UniRef50_A0A075GNG1
rxn01106_zhelun	cpd00482[c0],cpd00169[c0]	2-Phospho-D-glycerate[c0],3-Phosphoglycerate[c0]	-1,1	1,1	rxn01106	2-Phospho-D-glycerate 2,3-phosphomutase	TRUE	-1000	1000		Gapseq automatically filled in this reaction with a bitscore of 74.3 against the reference sequence UniRef90_Q9HIJ2
rxn02834_zhelun	cpd00001[c0],cpd01775[c0],cpd00012[c0],cpd00067[c0],cpd01777[c0]	H2O[c0],Phosphoribosyl-ATP[c0],PPi[c0],H+[c0],Phosphoribosyl-AMP[c0]	-1,-1,1,2,1	1,1,1,1,1	rxn02834	Phosphoribosyl-ATP pyrophosphohydrolase	FALSE	0	1000		Gapseq automatically filled in this reaction with a bitscore of 125 against the reference sequence UniRef90_Q9K6Z7
rxn01517_zhelun	cpd00002[c0],cpd00067[c0],cpd00299[c0],cpd00008[c0],cpd00978[c0]	ATP[c0],H+[c0],dUMP[c0],ADP[c0],dUDP[c0]	-1,-1,-1,1,1	1,1,1,1,1	rxn01517	ATP:dUMP phosphotransferase	TRUE	-1000	1000		Gapseq automatically filled in this reaction with a bitscore of 84.0 against the reference sequence UniRef90_Q5JH21
rxn01513_zhelun	cpd00002[c0],cpd00067[c0],cpd00298[c0],cpd00008[c0],cpd00297[c0]	ATP[c0],H+[c0],dTMP[c0],ADP[c0],dTDP[c0]	-1,-1,-1,1,1	1,1,1,1,1	rxn01513	ATP:dTMP phosphotransferase	TRUE	-1000	1000		Gapseq automatically filled in this reaction with a bitscore of 84.0 against the reference sequence UniRef90_Q5JH21
rxn15952_zhelun	cpd00008[c0],cpd19035[c0],cpd00018[c0],cpd00067[c0],cpd19036[c0]	ADP[c0],beta-D-Fructose 6-phosphate[c0],AMP[c0],H+[c0],beta-D-Fructose 1,6-bisphosphate[c0]	-1,-1,1,2,1	1,1,1,1,1	rxn15952	ADP:D-fructose-6-phosphate 1-phosphotransferase	FALSE	0	1000		Gapseq automatically filled in this reaction with a bitscore of 51.2 against the reference sequence UniRef50_A0A7R9NE85
rxn10042_ATP	cpd00001[c0],cpd00009[c0],cpd00002[c0],cpd00008[c0],cpd00067[c0],cpd00067[p0]	H2O[c0],Phosphate[c0],ATP[c0],ADP[c0],H+[c0],H+[p0]	1,-1,1,-1,3,-4	1,1,1,1,1,3	rxn10042	ATP synthase (four protons for one ATP)	FALSE	0	1000		Electron transfer reaction for archaea
rxn09174_c0	cpd00036[c0],cpd00086[c0],cpd00078[c0],cpd00141[c0]	Succinate[c0],Propionyl-CoA[c0],Succinyl-CoA[c0],Propionate[c0]	-1,-1,1,1	1,1,1,1	rxn09174	RXN0-268.c	FALSE	0	0		Gapseq automatically filled in this reaction, but all the fluxes are zero, meaning it is inactive. Hence, we turned it off
rxn00221_c0	cpd00001[c0],cpd00089[c0],cpd00009[c0],cpd00027[c0]	H2O[c0],Glucose-1-phosphate[c0],Phosphate[c0],D-Glucose[c0]	-1,-1,1,1	1,1,1,1	rxn00221	D-Glucose-1-phosphate phosphohydrolase	FALSE	0	0		Gapseq automatically filled in this reaction, but all the fluxes are zero, meaning it is inactive. Hence, we turned it off
rxn00762_c0	cpd00003[c0],cpd00100[c0],cpd00004[c0],cpd00067[c0],cpd00157[c0]	NAD[c0],Glycerol[c0],NADH[c0],H+[c0],Glycerone[c0]	-1,-1,1,1,1	1,1,1,1,1	rxn00762	glycerol:NAD+ 2-oxidoreductase	TRUE	0	0		Gapseq automatically filled in this reaction, but all the fluxes are zero, meaning it is inactive. Hence, we turned it off
rxn00927_c0	cpd00001[c0],cpd00182[c0],cpd00105[c0],cpd00128[c0]	H2O[c0],Adenosine[c0],D-Ribose[c0],Adenine[c0]	-1,-1,1,1	1,1,1,1	rxn00927	Adenosine ribohydrolase	FALSE	0	0		Gapseq automatically filled in this reaction, but all the fluxes are zero, meaning it is inactive. Hence, we turned it off
rxn01831_c0	cpd00003[c0],cpd00693[c0],cpd00004[c0],cpd00067[c0],cpd00428[c0]	NAD[c0],D-Lactaldehyde[c0],NADH[c0],H+[c0],2-Oxopropanal[c0]	-1,-1,1,1,1	1,1,1,1,1	rxn01831	(R)-Lactaldehyde:NAD+ oxidoreductase	TRUE	0	0		Gapseq automatically filled in this reaction, but all the fluxes are zero, meaning it is inactive. Hence, we turned it off
rxn01835_c0	cpd00003[c0],cpd03571[c0],cpd00004[c0],cpd00067[c0],cpd00428[c0]	NAD[c0],Lactaldehyde[c0],NADH[c0],H+[c0],2-Oxopropanal[c0]	-1,-1,1,1,1	1,1,1,1,1	rxn01835	Lactaldehyde:NAD+ 1-oxidoreductase	TRUE	0	0		Gapseq automatically filled in this reaction, but all the fluxes are zero, meaning it is inactive. Hence, we turned it off
rxn05306_c0	cpd00066[e0],cpd00067[e0],cpd00066[c0],cpd00067[c0]	L-Phenylalanine[e0],H+[e0],L-Phenylalanine[c0],H+[c0]	-1,-1,1,1	2,2,1,1	rxn05306	TRANS-RXNBWI-115637.ce.maizeexp.PHE_PHE	TRUE	0	0		Gapseq automatically filled in this reaction, but all the fluxes are zero, meaning it is inactive. Hence, we turned it off
rxn05663_c0	cpd00065[e0],cpd00067[e0],cpd00065[c0],cpd00067[c0]	L-Tryptophan[e0],H+[e0],L-Tryptophan[c0],H+[c0]	-1,-1,1,1	2,2,1,1	rxn05663	TRANS-RXNBWI-115637.ce.maizeexp.TRP_TRP	TRUE	0	0		Gapseq automatically filled in this reaction, but all the fluxes are zero, meaning it is inactive. Hence, we turned it off
rxn01310_c0	cpd00006[c0],cpd00588[c0],cpd00005[c0],cpd00027[c0],cpd00067[c0]	NADP[c0],Sorbitol[c0],NADPH[c0],D-Glucose[c0],H+[c0]	-1,-1,1,1,1	1,1,1,1,1	rxn01310	D-Glucitol:NADP+ 1-oxidoreductase	TRUE	0	0		Gapseq automatically filled in this reaction, but all the fluxes are zero, meaning it is inactive. Hence, we turned it off
rxn46006_zhelun	cpd03920[c0],cpd15826[c0],cpd00067[c0],cpd00126[c0],cpd31445[c0]	Adenosylcobinamide-GDP[c0],N1-(5-Phospho-alpha-D-ribosyl)-5-hydroxybenzimidazole[c0],H+[c0],GMP[c0],Coalpha-[alpha-(5-hydroxybenzimidazolyl)]-Cobeta-adenosylcobamide 5'-phosphate[c0]	-1,-1,1,1,1	1,1,1,1,1	rxn46006	adenosylcobinamide-GDP ribazoletransferase	FALSE	0	1000		Missing reaction for biosynthesis of VB12 in the gapseq database; addition is supported by transcriptomic data
rxn48494_zhelun	cpd00001[c0],cpd31445[c0],cpd00009[c0],cpd33626[c0]	H2O[c0],Coalpha-[alpha-(5-hydroxybenzimidazolyl)]-Cobeta-adenosylcobamide 5'-phosphate[c0],Phosphate[c0],adenosyl factor III[c0]	-1,-1,1,1	1,1,1,1	rxn48494	adenosylcobalamin/?-ribazole phosphatase	FALSE	0	1000		Missing reaction for biosynthesis of VB12 in the gapseq database; addition is supported by transcriptomic data
rxn00126_zhelun	cpd00001[c0],cpd00002[c0],cpd00060[c0],cpd00009[c0],cpd00012[c0],cpd00017[c0],cpd00067[c0]	H2O[c0],ATP[c0],L-Methionine[c0],Phosphate[c0],PPi[c0],S-Adenosyl-L-methionine[c0],H+[c0]	-1,-1,-1,1,1,1,1	1,1,1,1,1,1,1	rxn00126	ATP:L-methionine S-adenosyltransferase	FALSE	0	1000		Gapseq automatically filled in this reaction with a bitscore of 74.3 against the reference sequence UniRef90_A0Q2Y4
rxn00686_zhelun	cpd00006[c0],cpd00087[c0],cpd00005[c0],cpd00067[c0],cpd00330[c0]	NADP[c0],Tetrahydrofolate[c0],NADPH[c0],H+[c0],Dihydrofolate[c0]	-1,-1,1,1,1	1,1,1,1,1	rxn00686	5,6,7,8-tetrahydrofolate:NADP+ oxidoreductase	TRUE	-1000	1000		Automatically filled in reaction for biosynthesis of tetrahydrofolate which is also supported by transcriptomic data
rxn02201_zhelun	cpd00443[c0],cpd02920[c0],cpd00012[c0],cpd00067[c0],cpd00683[c0]	ABEE[c0],2-Amino-4-hydroxy-6-hydroxymethyl-7-8-dihydropteridinediphosphate[c0],PPi[c0],H+[c0],Dihydropteroate[c0]	-1,-1,1,1,1	1,1,1,1,1	rxn02201	2-amino-4-hydroxy-6-hydroxymethyl-7,8-dihydropteridine-diphosphate:4-aminobenzoate 2-amino-4-hydroxydihydropteridine-6-methenyltransferase	FALSE	0	1000		Automatically filled in reaction for biosynthesis of tetrahydrofolate which is also supported by transcriptomic data
rxn01603_zhelun	cpd00002[c0],cpd00023[c0],cpd00683[c0],cpd00008[c0],cpd00009[c0],cpd00067[c0],cpd00330[c0]	ATP[c0],L-Glutamate[c0],Dihydropteroate[c0],ADP[c0],Phosphate[c0],H+[c0],Dihydrofolate[c0]	-1,-1,-1,1,1,1,1	1,1,1,1,1,1,1	rxn01603	7,8-dihydropteroate:L-glutamate ligase (ADP-forming)	FALSE	0	1000		Automatically filled in reaction for biosynthesis of tetrahydrofolate which is also supported by transcriptomic data
rxn11007_zhelun	cpd00125[c0],cpd00299[c0],cpd01270[c0],cpd00050[c0],cpd00067[c0],cpd00087[c0],cpd00298[c0]	5-10-Methylenetetrahydrofolate[c0],dUMP[c0],FMNH2[c0],FMN[c0],H+[c0],Tetrahydrofolate[c0],dTMP[c0]	-1,-1,-1,1,1,1,1	1,1,1,1,1,1,1	rxn11007	TMDSf	TRUE	-1000	1000		Automatically filled in reaction for biosynthesis of tetrahydrofolate which is also supported by transcriptomic data

## Sheet: ST4
Supplementary Table 4: Growth medium and arena parameters for N. spongiisocia and Z. abyssi models
Growth medium:						Growth parameters:						Lysis rate per cycle:
Modelseed compound ID	Compound	Input concentration (mM)	Reference			Arena size		0.012 cm x 0.012 cm				Cycle 1-50	0.05
EX_cpd24344_e0	Al+++	0.07	https://depts.washington.edu/embryology/index.php?id=mineral			Grid number		40 x 40 = 1600				Cycle 50-70	0.1
EX_cpd09225_e0	Boric acid	0.42	https://www.lenntech.com/composition-seawater.htm			Individual grid size		9ex-8 cm2				Cycle 70-90	0.15
EX_cpd00011_e0	C02	22.9	https://www.lenntech.com/composition-seawater.htm			Cycle		240				Cycle 90-105	0.2
EX_cpd00063_e0	Ca2+	10	https://depts.washington.edu/embryology/index.php?id=mineral			Cycle duration		1 h				Cycle 105-125	0.15
EX_cpd00099_e0	Cl-	536	https://depts.washington.edu/embryology/index.php?id=mineral			Initial grid ocupation		0.95				Cycle 125-150	0.1
EX_cpd00149_e0	Co2+	5.1e-06	Dinh, V., et al.,2018			Diffusion rate		2.24 cm2/h				Cycle 150-240	0.05
EX_cpd00058_e0	Cu2+	0.0014	https://depts.washington.edu/embryology/index.php?id=mineral			Basal death rate		0.05
EX_cpd00552_e0	F-	0.074	https://depts.washington.edu/embryology/index.php?id=mineral			Removal rate		2% /cycle
EX_cpd00534_e0	I-	0.00039	https://depts.washington.edu/embryology/index.php?id=mineral
EX_cpd10515_e0	Fe2+	0.00018	https://depts.washington.edu/embryology/index.php?id=mineral
EX_cpd10516_e0	Fe3+	0.00018	https://depts.washington.edu/embryology/index.php?id=mineral
EX_cpd00254_e0	Mg2+	52.3	https://depts.washington.edu/embryology/index.php?id=mineral
EX_cpd00030_e0	Mn2+	0.00018	https://depts.washington.edu/embryology/index.php?id=mineral
EX_cpd00209_e0	Nitrate	8.87e-05	Watson, J. R., et al., 2017
EX_cpd00075_e0	Nitrite	0.000109	Watson, J. R., et al., 2017
EX_cpd00013_e0	NH3	0.045	Watson, J. R., et al., 2017
EX_cpd00244_e0	Ni2+	8.5e-06	https://web.stanford.edu/group/Urchin/mineral.html
EX_cpd00007_e0	O2	0.20976	Measured by our group
EX_cpd00009_e0	Phosphate	0.0032	https://web.stanford.edu/group/Urchin/mineral.html
EX_cpd00205_e0	K+	9.72	https://web.stanford.edu/group/Urchin/mineral.html
EX_cpd00239_e0	sulfide	0.01	Sakamoto-Arnold, C,M et al., 1986
EX_cpd00048_e0	sulfate	0.039	Watson, J. R., et al., 2017
EX_cpd00081_e0	sulfite	0.005	Valravamurthy, A. and Mopper, K., 1990
EX_cpd00268_e0	Thiosulfate	0.005	Valravamurthy, A. and Mopper, K., 1990
EX_cpd00971_e0	Na+	459	https://depts.washington.edu/embryology/index.php?id=mineral
EX_cpd00034_e0	Zi2+	0.0021	https://depts.washington.edu/embryology/index.php?id=mineral
EX_cpd00210_e0	taurine	0.0128864	Measured by our group
EX_cpd02491_e0	DMSP	0.000429505	Measured by our group
EX_cpd00250_e0	creatine	0.0428517	Measured by our group
EX_cpd00098_e0	choline	3.99723e-06	Measured by our group
EX_cpd00540_e0	betaine	0.000202062	Measured by our group

## Sheet: ST5
Supplementary Table 5: All-versus-all amino acid identity comparison between all Nitrosopumilaceae MAGs available at GTDB and N. spongisociia
Organism 1	Organism 2	AAI
s__Nitrosopumilus_sp001543015	s__Nitrosopumilus_sp001543015	100
s__Nitrosopumilus_sp001543015	s__TA-20_sp005877305	64.0885
s__Nitrosopumilus_sp001543015	s__WTHC01_sp011523285	60.6629
s__Nitrosopumilus_sp001543015	s__DRGT01_sp016838845	69.1711
s__Nitrosopumilus_sp001543015	s__WTHC01_sp020027255	61.1517
s__Nitrosopumilus_sp001543015	s__Nitrosopelagicus_sp001510295	64.928
s__Nitrosopumilus_sp001543015	s__DRGT01_sp016838795	69.4218
s__Nitrosopumilus_sp001543015	s__Cenarchaeum_symbiosum	62.7651
s__Nitrosopumilus_sp001543015	s__VHBM01_sp016176745	67.0336
s__Nitrosopumilus_sp001543015	s__UBA8516_sp023251295	64.0747
s__Nitrosopumilus_sp001543015	s__Nitrosoabyssus_spongiisocia	61.4975
s__Nitrosopumilus_sp001543015	s__PXYB01_sp003352285	69.0946
s__Nitrosopumilus_sp001543015	s__Ca_Nitrosokoinonia_kreatosae	60.6946
s__Nitrosopumilus_sp001543015	s__Nitrosarchaeum_sp005798405	76.3463
s__Nitrosopumilus_sp001543015	s__DRGT01_sp022574415	69.1635
s__Nitrosopumilus_sp001543015	s__DRGT01_sp022564515	68.0085
s__Nitrosopumilus_sp001543015	s__DRGT01_sp011055585	69.242
s__Nitrosopumilus_sp001543015	s__CSP1-1_sp001443365	67.8719
s__Nitrosopumilus_sp001543015	s__Nitrosotalea_sp005877205	62.8139
s__Nitrosopumilus_sp001543015	s__Nitrosotenuis_sp005240025	64.1774
s__TA-20_sp005877305	s__Nitrosopumilus_sp001543015	64.0885
s__TA-20_sp005877305	s__TA-20_sp005877305	100
s__TA-20_sp005877305	s__WTHC01_sp011523285	59.9055
s__TA-20_sp005877305	s__DRGT01_sp016838845	65.9243
s__TA-20_sp005877305	s__WTHC01_sp020027255	60.2643
s__TA-20_sp005877305	s__Nitrosopelagicus_sp001510295	62.619
s__TA-20_sp005877305	s__DRGT01_sp016838795	66.1471
s__TA-20_sp005877305	s__Cenarchaeum_symbiosum	60.0913
s__TA-20_sp005877305	s__VHBM01_sp016176745	66.909
s__TA-20_sp005877305	s__UBA8516_sp023251295	77.0833
s__TA-20_sp005877305	s__Nitrosoabyssus_spongiisocia	59.3975
s__TA-20_sp005877305	s__PXYB01_sp003352285	65.6553
s__TA-20_sp005877305	s__Ca_Nitrosokoinonia_kreatosae	57.6138
s__TA-20_sp005877305	s__Nitrosarchaeum_sp005798405	65.4133
s__TA-20_sp005877305	s__DRGT01_sp022574415	65.9089
s__TA-20_sp005877305	s__DRGT01_sp022564515	65.4398
s__TA-20_sp005877305	s__DRGT01_sp011055585	66.3116
s__TA-20_sp005877305	s__CSP1-1_sp001443365	67.3065
s__TA-20_sp005877305	s__Nitrosotalea_sp005877205	75.4937
s__TA-20_sp005877305	s__Nitrosotenuis_sp005240025	65.0346
s__WTHC01_sp011523285	s__Nitrosopumilus_sp001543015	60.6629
s__WTHC01_sp011523285	s__TA-20_sp005877305	59.9055
s__WTHC01_sp011523285	s__WTHC01_sp011523285	100
s__WTHC01_sp011523285	s__DRGT01_sp016838845	62.0228
s__WTHC01_sp011523285	s__WTHC01_sp020027255	84.1676
s__WTHC01_sp011523285	s__Nitrosopelagicus_sp001510295	59.898
s__WTHC01_sp011523285	s__DRGT01_sp016838795	61.7417
s__WTHC01_sp011523285	s__Cenarchaeum_symbiosum	58.1396
s__WTHC01_sp011523285	s__VHBM01_sp016176745	62.3037
s__WTHC01_sp011523285	s__UBA8516_sp023251295	60.7619
s__WTHC01_sp011523285	s__Nitrosoabyssus_spongiisocia	58.577
s__WTHC01_sp011523285	s__PXYB01_sp003352285	62.1525
s__WTHC01_sp011523285	s__Ca_Nitrosokoinonia_kreatosae	56.4335
s__WTHC01_sp011523285	s__Nitrosarchaeum_sp005798405	61.9094
s__WTHC01_sp011523285	s__DRGT01_sp022574415	62.0081
s__WTHC01_sp011523285	s__DRGT01_sp022564515	61.7065
s__WTHC01_sp011523285	s__DRGT01_sp011055585	62.0131
s__WTHC01_sp011523285	s__CSP1-1_sp001443365	62.8218
s__WTHC01_sp011523285	s__Nitrosotalea_sp005877205	59.5773
s__WTHC01_sp011523285	s__Nitrosotenuis_sp005240025	60.8978
s__DRGT01_sp016838845	s__Nitrosopumilus_sp001543015	69.1711
s__DRGT01_sp016838845	s__TA-20_sp005877305	65.9243
s__DRGT01_sp016838845	s__WTHC01_sp011523285	62.0228
s__DRGT01_sp016838845	s__DRGT01_sp016838845	100
s__DRGT01_sp016838845	s__WTHC01_sp020027255	62.431
s__DRGT01_sp016838845	s__Nitrosopelagicus_sp001510295	65.7099
s__DRGT01_sp016838845	s__DRGT01_sp016838795	92.3775
s__DRGT01_sp016838845	s__Cenarchaeum_symbiosum	64.0229
s__DRGT01_sp016838845	s__VHBM01_sp016176745	69.8997
s__DRGT01_sp016838845	s__UBA8516_sp023251295	66.482
s__DRGT01_sp016838845	s__Nitrosoabyssus_spongiisocia	62.0433
s__DRGT01_sp016838845	s__PXYB01_sp003352285	71.5438
s__DRGT01_sp016838845	s__Ca_Nitrosokoinonia_kreatosae	60.0263
s__DRGT01_sp016838845	s__Nitrosarchaeum_sp005798405	70.9911
s__DRGT01_sp016838845	s__DRGT01_sp022574415	91.4884
s__DRGT01_sp016838845	s__DRGT01_sp022564515	77.1925
s__DRGT01_sp016838845	s__DRGT01_sp011055585	78.3181
s__DRGT01_sp016838845	s__CSP1-1_sp001443365	71.8785
s__DRGT01_sp016838845	s__Nitrosotalea_sp005877205	64.5338
s__DRGT01_sp016838845	s__Nitrosotenuis_sp005240025	66.3074
s__WTHC01_sp020027255	s__Nitrosopumilus_sp001543015	61.1517
s__WTHC01_sp020027255	s__TA-20_sp005877305	60.2643
s__WTHC01_sp020027255	s__WTHC01_sp011523285	84.1676
s__WTHC01_sp020027255	s__DRGT01_sp016838845	62.431
s__WTHC01_sp020027255	s__WTHC01_sp020027255	100
s__WTHC01_sp020027255	s__Nitrosopelagicus_sp001510295	60.3148
s__WTHC01_sp020027255	s__DRGT01_sp016838795	62.1687
s__WTHC01_sp020027255	s__Cenarchaeum_symbiosum	58.4991
s__WTHC01_sp020027255	s__VHBM01_sp016176745	62.5981
s__WTHC01_sp020027255	s__UBA8516_sp023251295	60.6628
s__WTHC01_sp020027255	s__Nitrosoabyssus_spongiisocia	58.6953
s__WTHC01_sp020027255	s__PXYB01_sp003352285	62.509
s__WTHC01_sp020027255	s__Ca_Nitrosokoinonia_kreatosae	56.6097
s__WTHC01_sp020027255	s__Nitrosarchaeum_sp005798405	62.3628
s__WTHC01_sp020027255	s__DRGT01_sp022574415	62.4638
s__WTHC01_sp020027255	s__DRGT01_sp022564515	62.1633
s__WTHC01_sp020027255	s__DRGT01_sp011055585	62.402
s__WTHC01_sp020027255	s__CSP1-1_sp001443365	63.1663
s__WTHC01_sp020027255	s__Nitrosotalea_sp005877205	59.7413
s__WTHC01_sp020027255	s__Nitrosotenuis_sp005240025	61.06
s__Nitrosopelagicus_sp001510295	s__Nitrosopumilus_sp001543015	64.928
s__Nitrosopelagicus_sp001510295	s__TA-20_sp005877305	62.619
s__Nitrosopelagicus_sp001510295	s__WTHC01_sp011523285	59.898
s__Nitrosopelagicus_sp001510295	s__DRGT01_sp016838845	65.7099
s__Nitrosopelagicus_sp001510295	s__WTHC01_sp020027255	60.3148
s__Nitrosopelagicus_sp001510295	s__Nitrosopelagicus_sp001510295	100
s__Nitrosopelagicus_sp001510295	s__DRGT01_sp016838795	65.6024
s__Nitrosopelagicus_sp001510295	s__Cenarchaeum_symbiosum	60.7207
s__Nitrosopelagicus_sp001510295	s__VHBM01_sp016176745	65.1626
s__Nitrosopelagicus_sp001510295	s__UBA8516_sp023251295	62.7734
s__Nitrosopelagicus_sp001510295	s__Nitrosoabyssus_spongiisocia	60.5211
s__Nitrosopelagicus_sp001510295	s__PXYB01_sp003352285	66.0586
s__Nitrosopelagicus_sp001510295	s__Ca_Nitrosokoinonia_kreatosae	58.7125
s__Nitrosopelagicus_sp001510295	s__Nitrosarchaeum_sp005798405	65.367
s__Nitrosopelagicus_sp001510295	s__DRGT01_sp022574415	65.3597
s__Nitrosopelagicus_sp001510295	s__DRGT01_sp022564515	64.4522
s__Nitrosopelagicus_sp001510295	s__DRGT01_sp011055585	65.858
s__Nitrosopelagicus_sp001510295	s__CSP1-1_sp001443365	66.0617
s__Nitrosopelagicus_sp001510295	s__Nitrosotalea_sp005877205	61.6474
s__Nitrosopelagicus_sp001510295	s__Nitrosotenuis_sp005240025	63.6708
s__DRGT01_sp016838795	s__Nitrosopumilus_sp001543015	69.4218
s__DRGT01_sp016838795	s__TA-20_sp005877305	66.1471
s__DRGT01_sp016838795	s__WTHC01_sp011523285	61.7417
s__DRGT01_sp016838795	s__DRGT01_sp016838845	92.3775
s__DRGT01_sp016838795	s__WTHC01_sp020027255	62.1687
s__DRGT01_sp016838795	s__Nitrosopelagicus_sp001510295	65.6024
s__DRGT01_sp016838795	s__DRGT01_sp016838795	100
s__DRGT01_sp016838795	s__Cenarchaeum_symbiosum	63.8033
s__DRGT01_sp016838795	s__VHBM01_sp016176745	70.3348
s__DRGT01_sp016838795	s__UBA8516_sp023251295	66.606
s__DRGT01_sp016838795	s__Nitrosoabyssus_spongiisocia	62.0608
s__DRGT01_sp016838795	s__PXYB01_sp003352285	72.0387
s__DRGT01_sp016838795	s__Ca_Nitrosokoinonia_kreatosae	59.8334
s__DRGT01_sp016838795	s__Nitrosarchaeum_sp005798405	71.3295
s__DRGT01_sp016838795	s__DRGT01_sp022574415	94.4148
s__DRGT01_sp016838795	s__DRGT01_sp022564515	77.4426
s__DRGT01_sp016838795	s__DRGT01_sp011055585	78.7035
s__DRGT01_sp016838795	s__CSP1-1_sp001443365	72.0811
s__DRGT01_sp016838795	s__Nitrosotalea_sp005877205	64.9622
s__DRGT01_sp016838795	s__Nitrosotenuis_sp005240025	66.8687
s__Cenarchaeum_symbiosum	s__Nitrosopumilus_sp001543015	62.7651
s__Cenarchaeum_symbiosum	s__TA-20_sp005877305	60.0913
s__Cenarchaeum_symbiosum	s__WTHC01_sp011523285	58.1396
s__Cenarchaeum_symbiosum	s__DRGT01_sp016838845	64.0229
s__Cenarchaeum_symbiosum	s__WTHC01_sp020027255	58.4991
s__Cenarchaeum_symbiosum	s__Nitrosopelagicus_sp001510295	60.7207
s__Cenarchaeum_symbiosum	s__DRGT01_sp016838795	63.8033
s__Cenarchaeum_symbiosum	s__Cenarchaeum_symbiosum	100
s__Cenarchaeum_symbiosum	s__VHBM01_sp016176745	62.3348
s__Cenarchaeum_symbiosum	s__UBA8516_sp023251295	60.3309
s__Cenarchaeum_symbiosum	s__Nitrosoabyssus_spongiisocia	59.2463
s__Cenarchaeum_symbiosum	s__PXYB01_sp003352285	64.9467
s__Cenarchaeum_symbiosum	s__Ca_Nitrosokoinonia_kreatosae	59.1832
s__Cenarchaeum_symbiosum	s__Nitrosarchaeum_sp005798405	63.719
s__Cenarchaeum_symbiosum	s__DRGT01_sp022574415	63.6496
s__Cenarchaeum_symbiosum	s__DRGT01_sp022564515	62.8398
s__Cenarchaeum_symbiosum	s__DRGT01_sp011055585	64.0629
s__Cenarchaeum_symbiosum	s__CSP1-1_sp001443365	63.3508
s__Cenarchaeum_symbiosum	s__Nitrosotalea_sp005877205	59.7768
s__Cenarchaeum_symbiosum	s__Nitrosotenuis_sp005240025	61.7132
s__VHBM01_sp016176745	s__Nitrosopumilus_sp001543015	67.0336
s__VHBM01_sp016176745	s__TA-20_sp005877305	66.909
s__VHBM01_sp016176745	s__WTHC01_sp011523285	62.3037
s__VHBM01_sp016176745	s__DRGT01_sp016838845	69.8997
s__VHBM01_sp016176745	s__WTHC01_sp020027255	62.5981
s__VHBM01_sp016176745	s__Nitrosopelagicus_sp001510295	65.1626
s__VHBM01_sp016176745	s__DRGT01_sp016838795	70.3348
s__VHBM01_sp016176745	s__Cenarchaeum_symbiosum	62.3348
s__VHBM01_sp016176745	s__VHBM01_sp016176745	100
s__VHBM01_sp016176745	s__UBA8516_sp023251295	67.4768
s__VHBM01_sp016176745	s__Nitrosoabyssus_spongiisocia	61.2784
s__VHBM01_sp016176745	s__PXYB01_sp003352285	69.2988
s__VHBM01_sp016176745	s__Ca_Nitrosokoinonia_kreatosae	58.9752
s__VHBM01_sp016176745	s__Nitrosarchaeum_sp005798405	68.845
s__VHBM01_sp016176745	s__DRGT01_sp022574415	70.1058
s__VHBM01_sp016176745	s__DRGT01_sp022564515	69.3577
s__VHBM01_sp016176745	s__DRGT01_sp011055585	70.108
s__VHBM01_sp016176745	s__CSP1-1_sp001443365	72.3893
s__VHBM01_sp016176745	s__Nitrosotalea_sp005877205	65.9374
s__VHBM01_sp016176745	s__Nitrosotenuis_sp005240025	67.0897
s__UBA8516_sp023251295	s__Nitrosopumilus_sp001543015	64.0747
s__UBA8516_sp023251295	s__TA-20_sp005877305	77.0833
s__UBA8516_sp023251295	s__WTHC01_sp011523285	60.7619
s__UBA8516_sp023251295	s__DRGT01_sp016838845	66.482
s__UBA8516_sp023251295	s__WTHC01_sp020027255	60.6628
s__UBA8516_sp023251295	s__Nitrosopelagicus_sp001510295	62.7734
s__UBA8516_sp023251295	s__DRGT01_sp016838795	66.606
s__UBA8516_sp023251295	s__Cenarchaeum_symbiosum	60.3309
s__UBA8516_sp023251295	s__VHBM01_sp016176745	67.4768
s__UBA8516_sp023251295	s__UBA8516_sp023251295	100
s__UBA8516_sp023251295	s__Nitrosoabyssus_spongiisocia	59.256
s__UBA8516_sp023251295	s__PXYB01_sp003352285	65.7975
s__UBA8516_sp023251295	s__Ca_Nitrosokoinonia_kreatosae	58.3094
s__UBA8516_sp023251295	s__Nitrosarchaeum_sp005798405	65.4514
s__UBA8516_sp023251295	s__DRGT01_sp022574415	66.326
s__UBA8516_sp023251295	s__DRGT01_sp022564515	65.642
s__UBA8516_sp023251295	s__DRGT01_sp011055585	66.6287
s__UBA8516_sp023251295	s__CSP1-1_sp001443365	67.8375
s__UBA8516_sp023251295	s__Nitrosotalea_sp005877205	72.7418
s__UBA8516_sp023251295	s__Nitrosotenuis_sp005240025	65.5472
s__Nitrosoabyssus_spongiisocia	s__Nitrosopumilus_sp001543015	61.4975
s__Nitrosoabyssus_spongiisocia	s__TA-20_sp005877305	59.3975
s__Nitrosoabyssus_spongiisocia	s__WTHC01_sp011523285	58.577
s__Nitrosoabyssus_spongiisocia	s__DRGT01_sp016838845	62.0433
s__Nitrosoabyssus_spongiisocia	s__WTHC01_sp020027255	58.6953
s__Nitrosoabyssus_spongiisocia	s__Nitrosopelagicus_sp001510295	60.5211
s__Nitrosoabyssus_spongiisocia	s__DRGT01_sp016838795	62.0608
s__Nitrosoabyssus_spongiisocia	s__Cenarchaeum_symbiosum	59.2463
s__Nitrosoabyssus_spongiisocia	s__VHBM01_sp016176745	61.2784
s__Nitrosoabyssus_spongiisocia	s__UBA8516_sp023251295	59.256
s__Nitrosoabyssus_spongiisocia	s__Nitrosoabyssus_spongiisocia	100
s__Nitrosoabyssus_spongiisocia	s__PXYB01_sp003352285	62.6229
s__Nitrosoabyssus_spongiisocia	s__Ca_Nitrosokoinonia_kreatosae	58.0718
s__Nitrosoabyssus_spongiisocia	s__Nitrosarchaeum_sp005798405	62.3886
s__Nitrosoabyssus_spongiisocia	s__DRGT01_sp022574415	61.9691
s__Nitrosoabyssus_spongiisocia	s__DRGT01_sp022564515	61.4296
s__Nitrosoabyssus_spongiisocia	s__DRGT01_sp011055585	62.111
s__Nitrosoabyssus_spongiisocia	s__CSP1-1_sp001443365	62.0114
s__Nitrosoabyssus_spongiisocia	s__Nitrosotalea_sp005877205	58.7986
s__Nitrosoabyssus_spongiisocia	s__Nitrosotenuis_sp005240025	60.4264
s__PXYB01_sp003352285	s__Nitrosopumilus_sp001543015	69.0946
s__PXYB01_sp003352285	s__TA-20_sp005877305	65.6553
s__PXYB01_sp003352285	s__WTHC01_sp011523285	62.1525
s__PXYB01_sp003352285	s__DRGT01_sp016838845	71.5438
s__PXYB01_sp003352285	s__WTHC01_sp020027255	62.509
s__PXYB01_sp003352285	s__Nitrosopelagicus_sp001510295	66.0586
s__PXYB01_sp003352285	s__DRGT01_sp016838795	72.0387
s__PXYB01_sp003352285	s__Cenarchaeum_symbiosum	64.9467
s__PXYB01_sp003352285	s__VHBM01_sp016176745	69.2988
s__PXYB01_sp003352285	s__UBA8516_sp023251295	65.7975
s__PXYB01_sp003352285	s__Nitrosoabyssus_spongiisocia	62.6229
s__PXYB01_sp003352285	s__PXYB01_sp003352285	100
s__PXYB01_sp003352285	s__Ca_Nitrosokoinonia_kreatosae	60.9547
s__PXYB01_sp003352285	s__Nitrosarchaeum_sp005798405	71.2669
s__PXYB01_sp003352285	s__DRGT01_sp022574415	71.2882
s__PXYB01_sp003352285	s__DRGT01_sp022564515	70.5171
s__PXYB01_sp003352285	s__DRGT01_sp011055585	71.6289
s__PXYB01_sp003352285	s__CSP1-1_sp001443365	70.1833
s__PXYB01_sp003352285	s__Nitrosotalea_sp005877205	64.3913
s__PXYB01_sp003352285	s__Nitrosotenuis_sp005240025	66.0086
s__Ca_Nitrosokoinonia_kreatosae	s__Nitrosopumilus_sp001543015	60.6946
s__Ca_Nitrosokoinonia_kreatosae	s__TA-20_sp005877305	57.6138
s__Ca_Nitrosokoinonia_kreatosae	s__WTHC01_sp011523285	56.4335
s__Ca_Nitrosokoinonia_kreatosae	s__DRGT01_sp016838845	60.0263
s__Ca_Nitrosokoinonia_kreatosae	s__WTHC01_sp020027255	56.6097
s__Ca_Nitrosokoinonia_kreatosae	s__Nitrosopelagicus_sp001510295	58.7125
s__Ca_Nitrosokoinonia_kreatosae	s__DRGT01_sp016838795	59.8334
s__Ca_Nitrosokoinonia_kreatosae	s__Cenarchaeum_symbiosum	59.1832
s__Ca_Nitrosokoinonia_kreatosae	s__VHBM01_sp016176745	58.9752
s__Ca_Nitrosokoinonia_kreatosae	s__UBA8516_sp023251295	58.3094
s__Ca_Nitrosokoinonia_kreatosae	s__Nitrosoabyssus_spongiisocia	58.0718
s__Ca_Nitrosokoinonia_kreatosae	s__PXYB01_sp003352285	60.9547
s__Ca_Nitrosokoinonia_kreatosae	s__Ca_Nitrosokoinonia_kreatosae	100
s__Ca_Nitrosokoinonia_kreatosae	s__Nitrosarchaeum_sp005798405	61.3664
s__Ca_Nitrosokoinonia_kreatosae	s__DRGT01_sp022574415	59.7694
s__Ca_Nitrosokoinonia_kreatosae	s__DRGT01_sp022564515	59.3871
s__Ca_Nitrosokoinonia_kreatosae	s__DRGT01_sp011055585	60.2083
s__Ca_Nitrosokoinonia_kreatosae	s__CSP1-1_sp001443365	59.9548
s__Ca_Nitrosokoinonia_kreatosae	s__Nitrosotalea_sp005877205	57.3839
s__Ca_Nitrosokoinonia_kreatosae	s__Nitrosotenuis_sp005240025	58.9593
s__Nitrosarchaeum_sp005798405	s__Nitrosopumilus_sp001543015	76.3463
s__Nitrosarchaeum_sp005798405	s__TA-20_sp005877305	65.4133
s__Nitrosarchaeum_sp005798405	s__WTHC01_sp011523285	61.9094
s__Nitrosarchaeum_sp005798405	s__DRGT01_sp016838845	70.9911
s__Nitrosarchaeum_sp005798405	s__WTHC01_sp020027255	62.3628
s__Nitrosarchaeum_sp005798405	s__Nitrosopelagicus_sp001510295	65.367
s__Nitrosarchaeum_sp005798405	s__DRGT01_sp016838795	71.3295
s__Nitrosarchaeum_sp005798405	s__Cenarchaeum_symbiosum	63.719
s__Nitrosarchaeum_sp005798405	s__VHBM01_sp016176745	68.845
s__Nitrosarchaeum_sp005798405	s__UBA8516_sp023251295	65.4514
s__Nitrosarchaeum_sp005798405	s__Nitrosoabyssus_spongiisocia	62.3886
s__Nitrosarchaeum_sp005798405	s__PXYB01_sp003352285	71.2669
s__Nitrosarchaeum_sp005798405	s__Ca_Nitrosokoinonia_kreatosae	61.3664
s__Nitrosarchaeum_sp005798405	s__Nitrosarchaeum_sp005798405	100
s__Nitrosarchaeum_sp005798405	s__DRGT01_sp022574415	70.9485
s__Nitrosarchaeum_sp005798405	s__DRGT01_sp022564515	69.9782
s__Nitrosarchaeum_sp005798405	s__DRGT01_sp011055585	70.938
s__Nitrosarchaeum_sp005798405	s__CSP1-1_sp001443365	70.3003
s__Nitrosarchaeum_sp005798405	s__Nitrosotalea_sp005877205	64.2696
s__Nitrosarchaeum_sp005798405	s__Nitrosotenuis_sp005240025	65.9528
s__DRGT01_sp022574415	s__Nitrosopumilus_sp001543015	69.1635
s__DRGT01_sp022574415	s__TA-20_sp005877305	65.9089
s__DRGT01_sp022574415	s__WTHC01_sp011523285	62.0081
s__DRGT01_sp022574415	s__DRGT01_sp016838845	91.4884
s__DRGT01_sp022574415	s__WTHC01_sp020027255	62.4638
s__DRGT01_sp022574415	s__Nitrosopelagicus_sp001510295	65.3597
s__DRGT01_sp022574415	s__DRGT01_sp016838795	94.4148
s__DRGT01_sp022574415	s__Cenarchaeum_symbiosum	63.6496
s__DRGT01_sp022574415	s__VHBM01_sp016176745	70.1058
s__DRGT01_sp022574415	s__UBA8516_sp023251295	66.326
s__DRGT01_sp022574415	s__Nitrosoabyssus_spongiisocia	61.9691
s__DRGT01_sp022574415	s__PXYB01_sp003352285	71.2882
s__DRGT01_sp022574415	s__Ca_Nitrosokoinonia_kreatosae	59.7694
s__DRGT01_sp022574415	s__Nitrosarchaeum_sp005798405	70.9485
s__DRGT01_sp022574415	s__DRGT01_sp022574415	100
s__DRGT01_sp022574415	s__DRGT01_sp022564515	77.0527
s__DRGT01_sp022574415	s__DRGT01_sp011055585	77.8758
s__DRGT01_sp022574415	s__CSP1-1_sp001443365	71.6899
s__DRGT01_sp022574415	s__Nitrosotalea_sp005877205	64.5986
s__DRGT01_sp022574415	s__Nitrosotenuis_sp005240025	66.019
s__DRGT01_sp022564515	s__Nitrosopumilus_sp001543015	68.0085
s__DRGT01_sp022564515	s__TA-20_sp005877305	65.4398
s__DRGT01_sp022564515	s__WTHC01_sp011523285	61.7065
s__DRGT01_sp022564515	s__DRGT01_sp016838845	77.1925
s__DRGT01_sp022564515	s__WTHC01_sp020027255	62.1633
s__DRGT01_sp022564515	s__Nitrosopelagicus_sp001510295	64.4522
s__DRGT01_sp022564515	s__DRGT01_sp016838795	77.4426
s__DRGT01_sp022564515	s__Cenarchaeum_symbiosum	62.8398
s__DRGT01_sp022564515	s__VHBM01_sp016176745	69.3577
s__DRGT01_sp022564515	s__UBA8516_sp023251295	65.642
s__DRGT01_sp022564515	s__Nitrosoabyssus_spongiisocia	61.4296
s__DRGT01_sp022564515	s__PXYB01_sp003352285	70.5171
s__DRGT01_sp022564515	s__Ca_Nitrosokoinonia_kreatosae	59.3871
s__DRGT01_sp022564515	s__Nitrosarchaeum_sp005798405	69.9782
s__DRGT01_sp022564515	s__DRGT01_sp022574415	77.0527
s__DRGT01_sp022564515	s__DRGT01_sp022564515	100
s__DRGT01_sp022564515	s__DRGT01_sp011055585	77.195
s__DRGT01_sp022564515	s__CSP1-1_sp001443365	71.1324
s__DRGT01_sp022564515	s__Nitrosotalea_sp005877205	63.971
s__DRGT01_sp022564515	s__Nitrosotenuis_sp005240025	65.8899
s__DRGT01_sp011055585	s__Nitrosopumilus_sp001543015	69.242
s__DRGT01_sp011055585	s__TA-20_sp005877305	66.3116
s__DRGT01_sp011055585	s__WTHC01_sp011523285	62.0131
s__DRGT01_sp011055585	s__DRGT01_sp016838845	78.3181
s__DRGT01_sp011055585	s__WTHC01_sp020027255	62.402
s__DRGT01_sp011055585	s__Nitrosopelagicus_sp001510295	65.858
s__DRGT01_sp011055585	s__DRGT01_sp016838795	78.7035
s__DRGT01_sp011055585	s__Cenarchaeum_symbiosum	64.0629
s__DRGT01_sp011055585	s__VHBM01_sp016176745	70.108
s__DRGT01_sp011055585	s__UBA8516_sp023251295	66.6287
s__DRGT01_sp011055585	s__Nitrosoabyssus_spongiisocia	62.111
s__DRGT01_sp011055585	s__PXYB01_sp003352285	71.6289
s__DRGT01_sp011055585	s__Ca_Nitrosokoinonia_kreatosae	60.2083
s__DRGT01_sp011055585	s__Nitrosarchaeum_sp005798405	70.938
s__DRGT01_sp011055585	s__DRGT01_sp022574415	77.8758
s__DRGT01_sp011055585	s__DRGT01_sp022564515	77.195
s__DRGT01_sp011055585	s__DRGT01_sp011055585	100
s__DRGT01_sp011055585	s__CSP1-1_sp001443365	72.206
s__DRGT01_sp011055585	s__Nitrosotalea_sp005877205	64.7382
s__DRGT01_sp011055585	s__Nitrosotenuis_sp005240025	66.2755
s__CSP1-1_sp001443365	s__Nitrosopumilus_sp001543015	67.8719
s__CSP1-1_sp001443365	s__TA-20_sp005877305	67.3065
s__CSP1-1_sp001443365	s__WTHC01_sp011523285	62.8218
s__CSP1-1_sp001443365	s__DRGT01_sp016838845	71.8785
s__CSP1-1_sp001443365	s__WTHC01_sp020027255	63.1663
s__CSP1-1_sp001443365	s__Nitrosopelagicus_sp001510295	66.0617
s__CSP1-1_sp001443365	s__DRGT01_sp016838795	72.0811
s__CSP1-1_sp001443365	s__Cenarchaeum_symbiosum	63.3508
s__CSP1-1_sp001443365	s__VHBM01_sp016176745	72.3893
s__CSP1-1_sp001443365	s__UBA8516_sp023251295	67.8375
s__CSP1-1_sp001443365	s__Nitrosoabyssus_spongiisocia	62.0114
s__CSP1-1_sp001443365	s__PXYB01_sp003352285	70.1833
s__CSP1-1_sp001443365	s__Ca_Nitrosokoinonia_kreatosae	59.9548
s__CSP1-1_sp001443365	s__Nitrosarchaeum_sp005798405	70.3003
s__CSP1-1_sp001443365	s__DRGT01_sp022574415	71.6899
s__CSP1-1_sp001443365	s__DRGT01_sp022564515	71.1324
s__CSP1-1_sp001443365	s__DRGT01_sp011055585	72.206
s__CSP1-1_sp001443365	s__CSP1-1_sp001443365	100
s__CSP1-1_sp001443365	s__Nitrosotalea_sp005877205	65.7444
s__CSP1-1_sp001443365	s__Nitrosotenuis_sp005240025	67.2813
s__Nitrosotalea_sp005877205	s__Nitrosopumilus_sp001543015	62.8139
s__Nitrosotalea_sp005877205	s__TA-20_sp005877305	75.4937
s__Nitrosotalea_sp005877205	s__WTHC01_sp011523285	59.5773
s__Nitrosotalea_sp005877205	s__DRGT01_sp016838845	64.5338
s__Nitrosotalea_sp005877205	s__WTHC01_sp020027255	59.7413
s__Nitrosotalea_sp005877205	s__Nitrosopelagicus_sp001510295	61.6474
s__Nitrosotalea_sp005877205	s__DRGT01_sp016838795	64.9622
s__Nitrosotalea_sp005877205	s__Cenarchaeum_symbiosum	59.7768
s__Nitrosotalea_sp005877205	s__VHBM01_sp016176745	65.9374
s__Nitrosotalea_sp005877205	s__UBA8516_sp023251295	72.7418
s__Nitrosotalea_sp005877205	s__Nitrosoabyssus_spongiisocia	58.7986
s__Nitrosotalea_sp005877205	s__PXYB01_sp003352285	64.3913
s__Nitrosotalea_sp005877205	s__Ca_Nitrosokoinonia_kreatosae	57.3839
s__Nitrosotalea_sp005877205	s__Nitrosarchaeum_sp005798405	64.2696
s__Nitrosotalea_sp005877205	s__DRGT01_sp022574415	64.5986
s__Nitrosotalea_sp005877205	s__DRGT01_sp022564515	63.971
s__Nitrosotalea_sp005877205	s__DRGT01_sp011055585	64.7382
s__Nitrosotalea_sp005877205	s__CSP1-1_sp001443365	65.7444
s__Nitrosotalea_sp005877205	s__Nitrosotalea_sp005877205	100
s__Nitrosotalea_sp005877205	s__Nitrosotenuis_sp005240025	64.0127
s__Nitrosotenuis_sp005240025	s__Nitrosopumilus_sp001543015	64.1774
s__Nitrosotenuis_sp005240025	s__TA-20_sp005877305	65.0346
s__Nitrosotenuis_sp005240025	s__WTHC01_sp011523285	60.8978
s__Nitrosotenuis_sp005240025	s__DRGT01_sp016838845	66.3074
s__Nitrosotenuis_sp005240025	s__WTHC01_sp020027255	61.06
s__Nitrosotenuis_sp005240025	s__Nitrosopelagicus_sp001510295	63.6708
s__Nitrosotenuis_sp005240025	s__DRGT01_sp016838795	66.8687
s__Nitrosotenuis_sp005240025	s__Cenarchaeum_symbiosum	61.7132
s__Nitrosotenuis_sp005240025	s__VHBM01_sp016176745	67.0897
s__Nitrosotenuis_sp005240025	s__UBA8516_sp023251295	65.5472
s__Nitrosotenuis_sp005240025	s__Nitrosoabyssus_spongiisocia	60.4264
s__Nitrosotenuis_sp005240025	s__PXYB01_sp003352285	66.0086
s__Nitrosotenuis_sp005240025	s__Ca_Nitrosokoinonia_kreatosae	58.9593
s__Nitrosotenuis_sp005240025	s__Nitrosarchaeum_sp005798405	65.9528
s__Nitrosotenuis_sp005240025	s__DRGT01_sp022574415	66.019
s__Nitrosotenuis_sp005240025	s__DRGT01_sp022564515	65.8899
s__Nitrosotenuis_sp005240025	s__DRGT01_sp011055585	66.2755
s__Nitrosotenuis_sp005240025	s__CSP1-1_sp001443365	67.2813
s__Nitrosotenuis_sp005240025	s__Nitrosotalea_sp005877205	64.0127
s__Nitrosotenuis_sp005240025	s__Nitrosotenuis_sp005240025	100

## Sheet: ST6
Supplementary Table 6: All-versus-all amino acid identity comparison between all Persebacteraceae MAGs available at NCBI and Z. abyssi
Organism 1	Organism 2	AAI
s__Zeuxoniibacter_abyssi	s__Beroebacter_blanensis	59.8027
s__Zeuxoniibacter_abyssi	s__AqS2_sp001750625	52.8188
s__Zeuxoniibacter_abyssi	s__Telestobacter_tawharanui	56.8846
s__Zeuxoniibacter_abyssi	s__JAHRAH01_sp020027345	60.9087
s__Zeuxoniibacter_abyssi	s__AqS3_sp001750645	49.8145
s__Zeuxoniibacter_abyssi	s__Tethybacter_castellensis	52.1514
s__Zeuxoniibacter_abyssi	s__Persebacter_sydneyensis	59.7525
s__Zeuxoniibacter_abyssi	s__Amphirhobacter_heronislandensis	52.8188
s__Zeuxoniibacter_abyssi	s__Calypsobacter_congwongensis	59.3691
s__Zeuxoniibacter_abyssi	s__JAHZKE01__sp022600535	59.33
s__Zeuxoniibacter_abyssi	s__Zeuxoniibacter_abyssi	100
s__Beroebacter_blanensis	s__Beroebacter_blanensis	100
s__Beroebacter_blanensis	s__AqS2_sp001750625	52.7454
s__Beroebacter_blanensis	s__Telestobacter_tawharanui	57.77
s__Beroebacter_blanensis	s__JAHRAH01_sp020027345	59.8361
s__Beroebacter_blanensis	s__AqS3_sp001750645	49.6912
s__Beroebacter_blanensis	s__Tethybacter_castellensis	52.0569
s__Beroebacter_blanensis	s__Persebacter_sydneyensis	65.7352
s__Beroebacter_blanensis	s__Amphirhobacter_heronislandensis	52.7454
s__Beroebacter_blanensis	s__Calypsobacter_congwongensis	57.9911
s__Beroebacter_blanensis	s__JAHZKE01__sp022600535	58.0984
s__Beroebacter_blanensis	s__Zeuxoniibacter_abyssi	59.8027
s__Telestobacter_tawharanui	s__Beroebacter_blanensis	57.77
s__Telestobacter_tawharanui	s__AqS2_sp001750625	52.5977
s__Telestobacter_tawharanui	s__Telestobacter_tawharanui	100
s__Telestobacter_tawharanui	s__JAHRAH01_sp020027345	56.4968
s__Telestobacter_tawharanui	s__AqS3_sp001750645	49.8383
s__Telestobacter_tawharanui	s__Tethybacter_castellensis	52.2066
s__Telestobacter_tawharanui	s__Persebacter_sydneyensis	56.0073
s__Telestobacter_tawharanui	s__Amphirhobacter_heronislandensis	52.5977
s__Telestobacter_tawharanui	s__Calypsobacter_congwongensis	55.7055
s__Telestobacter_tawharanui	s__JAHZKE01__sp022600535	55.4745
s__Telestobacter_tawharanui	s__Zeuxoniibacter_abyssi	56.8846
s__JAHRAH01_sp020027345	s__Beroebacter_blanensis	59.8361
s__JAHRAH01_sp020027345	s__AqS2_sp001750625	52.412
s__JAHRAH01_sp020027345	s__Telestobacter_tawharanui	56.4968
s__JAHRAH01_sp020027345	s__JAHRAH01_sp020027345	100
s__JAHRAH01_sp020027345	s__AqS3_sp001750645	49.4919
s__JAHRAH01_sp020027345	s__Tethybacter_castellensis	51.6775
s__JAHRAH01_sp020027345	s__Persebacter_sydneyensis	58.8611
s__JAHRAH01_sp020027345	s__Amphirhobacter_heronislandensis	52.412
s__JAHRAH01_sp020027345	s__Calypsobacter_congwongensis	57.9455
s__JAHRAH01_sp020027345	s__JAHZKE01__sp022600535	57.5203
s__JAHRAH01_sp020027345	s__Zeuxoniibacter_abyssi	60.9087
s__AqS3_sp001750645	s__Beroebacter_blanensis	49.6912
s__AqS3_sp001750645	s__AqS2_sp001750625	50.1212
s__AqS3_sp001750645	s__Telestobacter_tawharanui	49.8383
s__AqS3_sp001750645	s__JAHRAH01_sp020027345	49.4919
s__AqS3_sp001750645	s__AqS3_sp001750645	100
s__AqS3_sp001750645	s__Tethybacter_castellensis	49.295
s__AqS3_sp001750645	s__Persebacter_sydneyensis	49.2864
s__AqS3_sp001750645	s__Amphirhobacter_heronislandensis	50.1212
s__AqS3_sp001750645	s__Calypsobacter_congwongensis	49.449
s__AqS3_sp001750645	s__JAHZKE01__sp022600535	49.4887
s__AqS3_sp001750645	s__Zeuxoniibacter_abyssi	49.8145
s__Tethybacter_castellensis	s__Beroebacter_blanensis	52.0569
s__Tethybacter_castellensis	s__AqS2_sp001750625	57.3388
s__Tethybacter_castellensis	s__Telestobacter_tawharanui	52.2066
s__Tethybacter_castellensis	s__JAHRAH01_sp020027345	51.6775
s__Tethybacter_castellensis	s__AqS3_sp001750645	49.295
s__Tethybacter_castellensis	s__Tethybacter_castellensis	100
s__Tethybacter_castellensis	s__Persebacter_sydneyensis	51.515
s__Tethybacter_castellensis	s__Amphirhobacter_heronislandensis	57.3388
s__Tethybacter_castellensis	s__Calypsobacter_congwongensis	52.0098
s__Tethybacter_castellensis	s__JAHZKE01__sp022600535	52.0466
s__Tethybacter_castellensis	s__Zeuxoniibacter_abyssi	52.1514
s__Persebacter_sydneyensis	s__Beroebacter_blanensis	65.7352
s__Persebacter_sydneyensis	s__AqS2_sp001750625	51.8077
s__Persebacter_sydneyensis	s__Telestobacter_tawharanui	56.0073
s__Persebacter_sydneyensis	s__JAHRAH01_sp020027345	58.8611
s__Persebacter_sydneyensis	s__AqS3_sp001750645	49.2864
s__Persebacter_sydneyensis	s__Tethybacter_castellensis	51.515
s__Persebacter_sydneyensis	s__Persebacter_sydneyensis	100
s__Persebacter_sydneyensis	s__Amphirhobacter_heronislandensis	51.8077
s__Persebacter_sydneyensis	s__Calypsobacter_congwongensis	57.4653
s__Persebacter_sydneyensis	s__JAHZKE01__sp022600535	57.4983
s__Persebacter_sydneyensis	s__Zeuxoniibacter_abyssi	59.7525
s__Amphirhobacter_heronislandensis	s__Beroebacter_blanensis	52.7454
s__Amphirhobacter_heronislandensis	s__AqS2_sp001750625	100
s__Amphirhobacter_heronislandensis	s__Telestobacter_tawharanui	52.5977
s__Amphirhobacter_heronislandensis	s__JAHRAH01_sp020027345	52.412
s__Amphirhobacter_heronislandensis	s__AqS3_sp001750645	50.1212
s__Amphirhobacter_heronislandensis	s__Tethybacter_castellensis	57.3388
s__Amphirhobacter_heronislandensis	s__Persebacter_sydneyensis	51.8077
s__Amphirhobacter_heronislandensis	s__Amphirhobacter_heronislandensis	100
s__Amphirhobacter_heronislandensis	s__Calypsobacter_congwongensis	52.1432
s__Amphirhobacter_heronislandensis	s__JAHZKE01__sp022600535	51.9821
s__Amphirhobacter_heronislandensis	s__Zeuxoniibacter_abyssi	52.8188
s__Calypsobacter_congwongensis	s__Beroebacter_blanensis	57.9911
s__Calypsobacter_congwongensis	s__AqS2_sp001750625	52.1432
s__Calypsobacter_congwongensis	s__Telestobacter_tawharanui	55.7055
s__Calypsobacter_congwongensis	s__JAHRAH01_sp020027345	57.9455
s__Calypsobacter_congwongensis	s__AqS3_sp001750645	49.449
s__Calypsobacter_congwongensis	s__Tethybacter_castellensis	52.0098
s__Calypsobacter_congwongensis	s__Persebacter_sydneyensis	57.4653
s__Calypsobacter_congwongensis	s__Amphirhobacter_heronislandensis	52.1432
s__Calypsobacter_congwongensis	s__Calypsobacter_congwongensis	100
s__Calypsobacter_congwongensis	s__JAHZKE01__sp022600535	67.9316
s__Calypsobacter_congwongensis	s__Zeuxoniibacter_abyssi	59.3691
s__JAHZKE01__sp022600535	s__Beroebacter_blanensis	58.0984
s__JAHZKE01__sp022600535	s__AqS2_sp001750625	51.9821
s__JAHZKE01__sp022600535	s__Telestobacter_tawharanui	55.4745
s__JAHZKE01__sp022600535	s__JAHRAH01_sp020027345	57.5203
s__JAHZKE01__sp022600535	s__AqS3_sp001750645	49.4887
s__JAHZKE01__sp022600535	s__Tethybacter_castellensis	52.0466
s__JAHZKE01__sp022600535	s__Persebacter_sydneyensis	57.4983
s__JAHZKE01__sp022600535	s__Amphirhobacter_heronislandensis	51.9821
s__JAHZKE01__sp022600535	s__Calypsobacter_congwongensis	67.9316
s__JAHZKE01__sp022600535	s__JAHZKE01__sp022600535	100
s__JAHZKE01__sp022600535	s__Zeuxoniibacter_abyssi	59.33

## Sheet: ST7
Supplementary Table 7: Normalised expression count data for genes envolved in the ammonia oxidation and carbon fixation metabolism in N. spongisociia
	Ammonia metabolism
	Gene	baseMean	log2FoldChange	lfcSE	stat	pvalue	padj	S65_N_spongiisocia	S70_N_spongiisocia	S73_N_spongiisocia	S29_N_spongiisocia	S44_N_spongiisocia	S45_N_spongiisocia	Average		Annotation	E-value	Bitscore	Observation
amoA	Nspongiisocia_02620	7430.51	-0.16982	0.77854	-0.218126	0.827331	0.999626	7462.5	955.813	7327.57	15319.1	6570.95	6947.15	7430.51		RMW40775.1 MAG: ammonia monooxygenase [Candidatus Nitrosopelagicus sp.] subunit A	2.17e-154	437
amoA	Nspongiisocia_02630	63.9531	-0.542151	0.657576	-0.824468	0.409674	0.999626	55.5546	118.016	87.089	22.4603	56.6018	43.9971	63.9531		RMW40775.1 MAG: ammonia monooxygenase [Candidatus Nitrosopelagicus sp.] subunit A	2.17e-154	437
amoX	Nspongiisocia_02640	1218.61	-0.159787	0.868233	-0.184037	0.853984	0.999626	661.1	124.443	967.655	2765.99	1553.24	1239.25	1218.61		MBI1657258.1 hypothetical protein [Nitrososphaerota archaeon]	848	0	Coverage 75% and IFD50.00% with Nvie_27280 https://www.ncbi.nlm.nih.gov/nuccore/NZ_CP007536.1?report=fasta&from=2293595&to=2293903&strand=true
amoB	Nspongiisocia_02650	6552.15	-0.203522	0.841192	-0.241944	0.808823	0.999626	5915.05	774.699	4221.4	16044.5	6518.76	5838.42	6552.15		WP_048115099.1 methane monooxygenase/ammonia monooxygenase subunit B [Nitrosopumilus adriaticus]<>AJW70087.1 ammonia monooxygenase, subunit B [Nitrosopumilus adriaticus]	2.97e-116	338
amoY	Nspongiisocia_02670	622.564	-0.691924	0.810465	-0.853736	0.393251	0.999626	372.216	123.858	420.93	1762.01	477.072	579.296	622.564		MDF2425291.1 hypothetical protein [Nitrosopumilus sp.]<>MDF2428800.1 hypothetical protein [Nitrosopumilus sp.]<>MDF2429543.1 hypothetical protein [Nitrosopumilus sp.]	848	0	Coverage 96% and IF 58.97% with Nvie_4540 https://www.ncbi.nlm.nih.gov/nuccore/NZ_CP007536.1?report=fasta&from=374814&to=375056&strand=true
amoZ	Nspongiisocia_02680	2542.17	-0.277649	0.841896	-0.329791	0.741558	0.999626	2759.05	315.488	1690.98	6351.78	2095.74	2040	2542.17		MCY3854610.1 hypothetical protein [Nitrososphaerota archaeon]<>MCY3976356.1 hypothetical protein [Nitrososphaerota archaeon]	848	0	Coverage 82% and ID54.95% with Nmar_2680 https://www.ncbi.nlm.nih.gov/protein/ABX13403.1?report=fasta
amoC	Nspongiisocia_07540	13512.8	-0.18582	0.833625	-0.222906	0.823609	0.999626	11458.4	1382.89	11728	30035.1	15369.2	11103.4	13512.8		MBI5697603.1 ammonia monooxygenase [Nitrososphaerota archaeon] subunit C	3.98e-129	370
amt2	Nspongiisocia_05420	25494.3	0.0749601	0.778587	0.0962772	0.9233	0.999626	16596.2	3199.87	26165.4	45131.8	32155.7	29717.1	25494.3		RDJ31908.1 ammonium transporter [Thermoproteota archaeon]<>RDJ34527.1 ammonium transporter [Thermoproteota archaeon]<>RDJ34868.1 ammonium transporter [Thermoproteota archaeon]<>RDJ38529.1 ammonium transporter [Thermoproteota archaeon]	0	941
	3-hydroxypropionate/4-hydroxybutyrate cycle
	Gene	baseMean	log2FoldChange	lfcSE	stat	pvalue	padj	S65_N_spongiisocia	S70_N_spongiisocia	S73_N_spongiisocia	S29_N_spongiisocia	S44_N_spongiisocia	S45_N_spongiisocia	Average		Annotation	E-value	Bitscore	Observation
acyl-coA subunit B	Nspongiisocia_09370	156.729	-0.0106691	0.426892	-0.0249924	0.980061	0.999626	154.543	129.701	106.442	234.71	162.454	152.523	156.729		HIG32444.1 acyl-CoA carboxylase subunit beta [Flavobacteriales bacterium]	1.48e-300	832
carbamoyl-phosphate synthase	Nspongiisocia_09380	187.532	0.212471	0.369837	0.5745	0.56563	0.999626	200.502	163.587	123.376	232.464	198.474	206.787	187.532		KRT61664.1 carbamoyl-phosphate synthase L chain ATP-binding protein [Thaumarchaeota archaeon CSP1-1]	2.69e-267	746
acetyl-CoA carboxylase	Nspongiisocia_09390	35.1162	-0.0346061	0.526931	-0.0656749	0.947637	0.999626	31.3126	26.8749	53.2211	28.0754	34.5491	36.6643	35.1162		WP_205098628.1 acetyl-CoA carboxylase biotin carboxyl carrier protein subunit [Candidatus Nitrosotenuis uzonensis]<>MCA2003717.1 acetyl-CoA carboxylase biotin carboxyl carrier protein subunit [Candidatus Nitrosotenuis sp.]	9.15e-43	150
malonyl-coa/succinyl-coA reductase	Nspongiisocia_08270	183.75	0.0831596	0.335266	0.24804	0.804103	0.999626	166.159	168.26	181.435	186.421	237.433	162.789	183.75		AIF18545.1 aspartate-semialdehyde dehydrogenase (asd) [uncultured marine thaumarchaeote KM3_83_D12]	8.36e-219	612	*malonyl-coa/succinyl-coA reductase from M_sedula ] Belongs to the aspartate-semialdehyde dehydrogenase family. This enzyme has a 31.198% id with the one from M_sedula
malonic Semialdehyde Reductase	Nspongiisocia_12200	112.605	0.30552	0.531556	0.574766	0.565449	0.999626	130.806	70.1085	58.0593	172.945	107.323	136.391	112.605		QMU53615.1 MAG: iron-containing alcohol dehydrogenase [Nitrosopumilus sp.]	5.79e-156	446	Malonic Semialdehyde Reductase from the Archaeon Nitrosopumilus maritimus Is Involved in the Autotrophic 3-Hydroxypropionate/4-Hydroxybutyrate Cycle
3-Hydroxypropionyl-CoA synthetase	Nspongiisocia_15100	326.296	-0.214946	0.483085	-0.444943	0.656361	0.999626	337.873	193.967	295.135	562.631	246.99	321.179	326.296		MBM3910896.1 acyl-CoA synthetase [Nitrososphaerota archaeon]	0	1014	3-Hydroxypropionyl-CoA synthetase (ADP-forming)
3-hydroxybutyryl-CoA dehydratase	Nspongiisocia_14730	140.785	-0.114599	0.647133	-0.177087	0.85944	0.999626	134.341	57.2553	89.5081	291.984	123.495	148.124	140.785		KAG2473972.1 MAG: 3-hydroxybutyryl-CoA dehydratase [Nitrosopumilales archaeon]	3.82e-139	401
acryloyl-coenzyme A reductase	Nspongiisocia_07450	526.936	0.128055	0.483799	0.264686	0.791251	0.999626	605.041	259.401	433.026	818.679	517.502	527.966	526.936		PBO84595.1 Zn-dependent oxidoreductase [Nitrososphaerota archaeon]	6.19e-237	657	This enzyme has a 100% coverage and 83.01% id with https://www.ncbi.nlm.nih.gov/protein/MBS1267373.1?report=genbank&log$=prottop&blast_rank=55&RID=J70VW0FA013
methylmalonyl-CoA epimerase	Nspongiisocia_16070	101.268	0.397211	0.618288	0.642438	0.520589	0.999626	117.675	42.0651	55.6402	163.96	87.4755	140.791	101.268		RNJ76033.1 MAG: methylmalonyl-CoA epimerase [Nitrosopumilus sp. H13]<>RNJ77344.1 MAG: methylmalonyl-CoA epimerase [Nitrosopumilus sp. H8]	6.44e-79	239
methylmalonyl-CoA epimerase	Nspongiisocia_16240	23.4914	0.411728	0.648513	0.634881	0.525506	0.999626	35.858	22.7853	12.0957	24.7064	16.1719	29.3314	23.4914		KAG2479812.1 MAG: Methylmalonyl-CoA epimerase [Nitrosopumilales archaeon]	3.18e-62	197
methylmalonyl-CoA mutase	Nspongiisocia_16250	130.54	-0.25265	0.467603	-0.54031	0.588983	0.999626	146.967	100.489	111.28	214.496	117.614	92.394	130.54		WP_268542981.1 methylmalonyl-CoA mutase family protein [Candidatus Nitrosotenuis cloacae]	8.97e-299	828
methylmalonyl Co-A mutase-associated GTPase	Nspongiisocia_16260	46.3236	0.200615	0.426078	0.47084	0.637755	0.999626	51.0093	43.8178	38.7062	46.0437	42.6351	55.7297	46.3236		WP_012215338.1 methylmalonyl Co-A mutase-associated GTPase MeaB [Nitrosopumilus maritimus]<>ABX12851.1 LAO/AO transport system ATPase [Nitrosopumilus maritimus SCM1]	3.06e-124	368
cobalamin B12-binding domain-containing protein	Nspongiisocia_13050	41.8258	-0.641287	0.495799	-1.29344	0.195858	0.999626	38.8883	41.4809	50.8019	61.7659	36.0193	21.9986	41.8258		WP_182133733.1 cobalamin B12-binding domain-containing protein [Nitrosopumilus sp. b1]<>RDJ31238.1 methylmalonyl-CoA mutase [Thermoproteota archaeon]<>KAF6243364.1 methylmalonyl-CoA mutase [Nitrosopumilus sp. b1]<>RDJ34260.1 methylmalonyl-CoA mutase [Thermoproteota archaeon]<>RDJ36627.1 methylmalonyl-CoA mutase [Thermoproteota archaeon]<>RDJ37844.1 methylmalonyl-CoA mutase [Thermoproteota archaeo…	2e-67	211
malonyl-coa/succinyl-coA reductase	Nspongiisocia_08270	183.75	0.0831596	0.335266	0.24804	0.804103	0.999626	166.159	168.26	181.435	186.421	237.433	162.789	183.75		AIF18545.1 aspartate-semialdehyde dehydrogenase (asd) [uncultured marine thaumarchaeote KM3_83_D12]	8.36e-219	612	*malonyl-coa/succinyl-coA reductase from M_sedula ] Belongs to the aspartate-semialdehyde dehydrogenase family.
putative succinic semialdehyde reductase	Nspongiisocia_02570	159.432	-0.130713	0.370374	-0.352922	0.724147	0.999626	147.977	216.752	142.729	139.254	176.421	133.458	159.432		AIF25576.1 alcohol dehydrogenase (adhP) [uncultured marine thaumarchaeote SAT1000_52_D06]	6.77e-183	520	This enzyme has a 100% coverage and 66% identity with https://www.ncbi.nlm.nih.gov/protein/MCG3779281.1?report=genbank&log$=prottop&blast_rank=57&RID=J71868CC016
acetate--CoA ligase	Nspongiisocia_08600	228.614	-0.134063	0.329011	-0.407473	0.683661	0.999626	201.512	276.929	232.237	206.635	190.388	263.983	228.614		MDC0856795.1 acetate--CoA ligase family protein [Candidatus Nitrosopelagicus sp.]	0	1036	4-Hydroxybutyryl-CoA synthetase (ADP-forming)
4-hydroxybutyryl-CoA dehydratase	Nspongiisocia_08610	451.933	-0.176707	0.518007	-0.34113	0.733006	0.999626	403.529	212.662	445.122	781.62	485.893	382.775	451.933		RDJ32243.1 4-hydroxybutyryl-CoA dehydratase [Thermoproteota archaeon]<>RDJ33264.1 4-hydroxybutyryl-CoA dehydratase [Thermoproteota archaeon]<>RDJ36233.1 4-hydroxybutyryl-CoA dehydratase [Thermoproteota archaeon]<>RDJ38863.1 4-hydroxybutyryl-CoA dehydratase [Thermoproteota archaeon]	3e-308	850
3-hydroxyacyl-CoA dehydrogenase	Nspongiisocia_11940	116.392	-0.0347552	0.356775	-0.0974149	0.922397	0.999626	125.25	130.285	133.053	90.9643	113.204	105.593	116.392		MCH8324492.1 3-hydroxyacyl-CoA dehydrogenase family protein [Nitrososphaerota archaeon]	5.62e-192	545
thiolase	Nspongiisocia_16770	53.5523	-0.348007	0.607721	-0.572642	0.566887	0.999626	52.0193	95.815	58.0593	25.8294	52.9263	36.6643	53.5523		MBI4131111.1 thiolase family protein [Nitrosarchaeum sp.]	4.89e-143	421
thiolase	Nspongiisocia_07310	151.287	0.0882826	0.395175	0.223401	0.823223	0.999626	175.25	137.296	101.604	199.897	148.488	145.191	151.287		RDJ31834.1 thiolase domain-containing protein [Thermoproteota archaeon]<>RDJ34600.1 thiolase domain-containing protein [Thermoproteota archaeon]<>RDJ35878.1 thiolase domain-containing protein [Thermoproteota archaeon]<>RDJ38455.1 thiolase domain-containing protein [Thermoproteota archaeon]	2e-247	686
bicarbonate transporter	Nspongiisocia_01960	88.9088	-0.330962	0.393271	-0.841561	0.400034	0.999626	88.8874	98.7362	123.376	76.3651	66.893	79.1948	88.9088		GDY16183.1 nitrate/sulfonate/bicarbonate ABC transporter ATP-binding protein [Nitrosopumilaceae archaeon]	1.92e-113	337

## Sheet: ST8
Supplementary Table 8: Normalised expression count data of mRNA reads mapped back to Nitrosoabyssus spongisociia MAG (counts)
Gene	baseMean	log2FoldChange	lfcSE	stat	pvalue	padj	S65_N_spongiisocia	S70_N_spongiisocia	S73_N_spongiisocia	S29_N_spongiisocia	S44_N_spongiisocia	S45_N_spongiisocia	Gene	baseMean	log2FoldChange	nr_NCBI annotation
Nspongiisocia_00020	1.67862	-1.74422	2.77375	-0.62883	0.52946	0.999626	1.01008	7.59509	0	0	0	1.46657	#N/A	#N/A	#N/A	#N/A
Nspongiisocia_00030	2.45908	1.70618	1.96806	0.866935	0.385978	0.999626	3.03025	2.92119	0	0	1.47018	7.33286	KFM19759.1 Transposase protein [Marine Group I thaumarchaeote SCGC AAS2999-P11]	7.81e-31	122	KFM19759.1 Transposase protein [Marine Group I thaumarchaeote SCGC AAS2999-P11]
Nspongiisocia_00040	7.23472	0.119605	0.926199	0.129135	0.897251	0.999626	10.6059	8.17933	7.25742	5.61508	7.35088	4.39971	GBL40718.1 hypothetical protein EMGBD3_00860 [Nitrosarchaeum sp.]<>GDY15676.1 hypothetical protein LBMAG54_05320 [Nitrosopumilaceae archaeon]	1.24e-07	58.2	GBL40718.1 hypothetical protein EMGBD3_00860 [Nitrosarchaeum sp.]<>GDY15676.1 hypothetical protein LBMAG54_05320 [Nitrosopumilaceae archaeon]
Nspongiisocia_00050	13.5808	-0.60155	0.721728	-0.83349	0.404571	0.999626	9.5958	14.6059	21.7722	13.4762	14.7018	7.33286	#N/A	#N/A	#N/A	#N/A
Nspongiisocia_00060	2.12329	0.434876	2.20018	0.197655	0.843315	0.999626	6.06051	4.08966	0	1.12302	0	1.46657	#N/A	#N/A	#N/A	#N/A
Nspongiisocia_00100	261.366	0.05371	0.544099	0.098714	0.921365	0.999626	220.703	98.1519	292.716	379.58	279.334	297.714	WP_246615964.1 DUF5011 domain-containing protein [Aquimarina litoralis]	5.82e-137	455	WP_246615964.1 DUF5011 domain-containing protein [Aquimarina litoralis]
Nspongiisocia_00110	140.574	0.741996	0.614116	1.20823	0.226957	0.999626	104.039	37.9754	152.406	126.901	197.739	224.385	WP_186562722.1 DUF5011 domain-containing protein [Hyunsoonleella aquatilis]<>MBC3759141.1 DUF5011 domain-containing protein [Hyunsoonleella aquatilis]	1.68e-96	329	WP_186562722.1 DUF5011 domain-containing protein [Hyunsoonleella aquatilis]<>MBC3759141.1 DUF5011 domain-containing protein [Hyunsoonleella aquatilis]
Nspongiisocia_00120	50.3357	0.501504	0.550856	0.910409	0.362607	0.999626	48.9891	23.3695	43.5445	58.3969	49.986	77.7283	MBS3148981.1 DUF5011 domain-containing protein [Candidatus Woesearchaeota archaeon]	7.46e-10	63.5	MBS3148981.1 DUF5011 domain-containing protein [Candidatus Woesearchaeota archaeon]
Nspongiisocia_00130	80.4026	0.40971	0.531519	0.770828	0.440809	0.999626	65.6555	46.739	111.28	51.6588	120.555	86.5277	WP_260096121.1 DUF5011 domain-containing protein [Psychroserpens sp. SPM9]<>MDG5491174.1 DUF5011 domain-containing protein [Psychroserpens sp. SPM9]	1.05e-20	105	WP_260096121.1 DUF5011 domain-containing protein [Psychroserpens sp. SPM9]<>MDG5491174.1 DUF5011 domain-containing protein [Psychroserpens sp. SPM9]
Nspongiisocia_00140	162.89	-0.26438	0.572615	-0.4617	0.644297	0.999626	152.018	80.0405	133.053	320.06	130.846	161.323	NTV31323.1 DUF2341 domain-containing protein [candidate division WWE3 bacterium]	9.96e-36	157	NTV31323.1 DUF2341 domain-containing protein [candidate division WWE3 bacterium]
Nspongiisocia_00170	258.272	0.457089	0.554386	0.824497	0.409657	0.999626	319.692	101.657	188.693	362.734	201.414	375.442	UCE38691.1 MAG: DUF2341 domain-containing protein, partial [Thermoplasmata archaeon]	4.8e-69	270	UCE38691.1 MAG: DUF2341 domain-containing protein, partial [Thermoplasmata archaeon]
Nspongiisocia_00180	36.4899	-0.61959	0.729887	-0.84889	0.395942	0.999626	33.8378	63.6819	58.0593	11.2302	27.1983	24.9317	MCV0372987.1 DDE-type integrase/transposase/recombinase [Nitrosarchaeum sp.]	5.72e-141	415	MCV0372987.1 DDE-type integrase/transposase/recombinase [Nitrosarchaeum sp.]
Nspongiisocia_00190	8.9717	0.56335	1.27792	0.440832	0.659335	0.999626	10.6059	16.3587	4.83828	0	11.7614	10.266	GBL40717.1 hypothetical protein EMGBD3_00850 [Nitrosarchaeum sp.]<>GDY15675.1 hypothetical protein LBMAG54_05310 [Nitrosopumilaceae archaeon]	1.03e-16	76.6	GBL40717.1 hypothetical protein EMGBD3_00850 [Nitrosarchaeum sp.]<>GDY15675.1 hypothetical protein LBMAG54_05310 [Nitrosopumilaceae archaeon]
Nspongiisocia_00200	49.9785	-0.02341	0.523709	-0.04471	0.964342	0.999626	59.0899	58.4238	50.8019	42.6746	62.4825	26.3983	#N/A	#N/A	#N/A	#N/A
Nspongiisocia_00210	57.8213	-0.50239	0.721197	-0.6966	0.486052	0.999626	64.6454	118.6	65.3167	19.0913	32.3439	46.9303	MDE1767078.1 hypothetical protein [Nitrososphaerota archaeon]	6.21e-47	186	MDE1767078.1 hypothetical protein [Nitrososphaerota archaeon]
Nspongiisocia_00220	39.1989	-0.06957	0.664208	-0.10475	0.916576	0.999626	41.9185	40.3124	65.3167	15.7222	24.993	46.9303	#N/A	#N/A	#N/A	#N/A
Nspongiisocia_00230	24.8655	-1.07653	0.828342	-1.29962	0.193732	0.999626	23.2319	47.9075	45.9636	7.86112	12.4965	11.7326	#N/A	#N/A	#N/A	#N/A
Nspongiisocia_00240	62.0854	-0.2376	0.546032	-0.43513	0.663467	0.999626	55.0496	44.4021	50.8019	105.564	41.9	74.7951	MBC8306446.1 cupin [Pelagibacterales bacterium]	5.91e-32	122	MBC8306446.1 cupin [Pelagibacterales bacterium]
Nspongiisocia_00250	22.6047	-0.39967	0.630081	-0.63432	0.525874	0.999626	21.7168	39.1439	19.3531	17.9683	19.8474	17.5988	KAG0511766.1 MAG: hypothetical protein NPMRD1_80013 [Nitrosopumilales archaeon]	3.55e-27	109	KAG0511766.1 MAG: hypothetical protein NPMRD1_80013 [Nitrosopumilales archaeon]
Nspongiisocia_00260	78.9951	-0.51655	0.362175	-1.42625	0.153798	0.999626	70.7059	92.8938	82.2507	103.317	58.807	65.9957	TAK17881.1 MAG: RNA-guided pseudouridylation complex pseudouridine synthase subunit Cbf5 [Nitrosarchaeum sp.]	9.59e-167	478	TAK17881.1 MAG: RNA-guided pseudouridylation complex pseudouridine synthase subunit Cbf5 [Nitrosarchaeum sp.]
Nspongiisocia_00270	24.261	0.090918	0.592985	0.153323	0.878143	0.999626	35.353	27.4592	21.7722	21.3373	19.1123	20.532	WP_148703879.1 MULTISPECIES: cytidylate kinase family protein [Nitrosopumilus]<>AJM93171.1 Cytidylate kinase [Nitrosopumilus piranensis]<>KAF6245026.1 cytidylate kinase [Nitrosopumilus sp. b2]	1.15e-84	258	WP_148703879.1 MULTISPECIES: cytidylate kinase family protein [Nitrosopumilus]<>AJM93171.1 Cytidylate kinase [Nitrosopumilus piranensis]<>KAF6245026.1 cytidylate kinase [Nitrosopumilus sp. b2]
Nspongiisocia_00280	73.0831	0.145085	0.499762	0.290309	0.77158	0.999626	73.7362	42.6493	72.5742	93.2104	56.6018	99.7268	MCY3853870.1 EMC3/TMCO1 family protein [Nitrososphaerota archaeon]<>MCY3976196.1 EMC3/TMCO1 family protein [Nitrososphaerota archaeon]	2.52e-87	266	MCY3853870.1 EMC3/TMCO1 family protein [Nitrososphaerota archaeon]<>MCY3976196.1 EMC3/TMCO1 family protein [Nitrososphaerota archaeon]
Nspongiisocia_00290	57.8781	0.20504	0.534724	0.38345	0.701386	0.999626	63.6353	31.5488	45.9636	84.2262	69.0983	52.7966	KAG2472855.1 MAG: adenylate kinase [Nitrosopumilales archaeon]	4.19e-74	232	KAG2472855.1 MAG: adenylate kinase [Nitrosopumilales archaeon]
Nspongiisocia_00300	274.104	0.189224	0.563384	0.335871	0.736968	0.999626	305.046	144.307	142.729	480.651	271.248	300.647	ABK76961.1 preprotein translocase subunit [Cenarchaeum symbiosum A]	1.07e-288	798	ABK76961.1 preprotein translocase subunit [Cenarchaeum symbiosum A]
Nspongiisocia_00310	212.656	0.041268	0.772145	0.053446	0.957376	0.999626	244.946	45.5705	113.7	469.421	186.712	215.586	KAG2479654.1 MAG: 50S ribosomal protein L15 [Nitrosopumilales archaeon]<>MCZ6584101.1 uL15 family ribosomal protein [Nitrososphaerota archaeon]	2e-68	213	KAG2479654.1 MAG: 50S ribosomal protein L15 [Nitrosopumilales archaeon]<>MCZ6584101.1 uL15 family ribosomal protein [Nitrososphaerota archaeon]
Nspongiisocia_00320	81.8759	0.024237	0.508295	0.047683	0.961969	0.999626	76.7664	50.2444	62.8976	130.27	90.4158	80.6614	WP_299291039.1 50S ribosomal protein L30 [Nitrosopumilus sp.]	7.28e-80	243	WP_299291039.1 50S ribosomal protein L30 [Nitrosopumilus sp.]
Nspongiisocia_00330	219.675	-0.00073	0.583518	-0.00125	0.999006	0.999626	219.693	86.4672	174.178	398.671	217.586	221.452	MCH8323959.1 30S ribosomal protein S5 [Nitrososphaerota archaeon]	3.42e-116	340	MCH8323959.1 30S ribosomal protein S5 [Nitrososphaerota archaeon]
Nspongiisocia_00340	172.994	0.146188	0.757366	0.193022	0.846942	0.999626	181.31	33.3015	125.795	333.536	127.905	236.118	MCH8323958.1 50S ribosomal protein L18 [Nitrososphaerota archaeon]	7.81e-74	229	MCH8323958.1 50S ribosomal protein L18 [Nitrososphaerota archaeon]
Nspongiisocia_00350	74.1557	0.117033	0.418424	0.2797	0.779708	0.999626	82.3219	92.3095	67.7359	52.7818	79.3895	70.3954	MBI2006252.1 ornithine carbamoyltransferase [Nitrosopumilales archaeon]	1.34e-135	396	MBI2006252.1 ornithine carbamoyltransferase [Nitrosopumilales archaeon]
Nspongiisocia_00360	63.3302	-0.1253	0.41088	-0.30496	0.760398	0.999626	64.1404	54.3341	77.4124	67.381	49.2509	67.4623	MCZ6583721.1 signal recognition particle-docking protein FtsY [Nitrososphaerota archaeon]	1.08e-155	458	MCZ6583721.1 signal recognition particle-docking protein FtsY [Nitrososphaerota archaeon]
Nspongiisocia_00370	110.4	-0.45049	0.769875	-0.58515	0.558448	0.999626	69.1908	32.1331	77.4124	272.893	128.64	82.128	MCZ6583722.1 prefoldin subunit alpha [Nitrososphaerota archaeon]	2.13e-25	104	MCZ6583722.1 prefoldin subunit alpha [Nitrososphaerota archaeon]
Nspongiisocia_00380	916.739	0.087402	0.572639	0.15263	0.87869	0.999626	794.937	300.298	892.662	1474.52	985.018	1053	WP_082152418.1 superoxide dismutase [Candidatus Rhodobacter lobularis]	6.4e-126	364	WP_082152418.1 superoxide dismutase [Candidatus Rhodobacter lobularis]
Nspongiisocia_00390	129.096	-0.50722	0.53068	-0.9558	0.339173	0.999626	133.836	220.842	164.501	69.627	100.707	85.0611	KAG0511780.1 MAG: Peptidase S8/S53 subtilisin kexin sedolisin [Nitrosopumilales archaeon]	3.71e-185	551	KAG0511780.1 MAG: Peptidase S8/S53 subtilisin kexin sedolisin [Nitrosopumilales archaeon]
Nspongiisocia_00400	136.682	0.140958	0.313942	0.448993	0.653437	0.999626	139.392	141.386	130.633	117.917	155.839	134.925	WP_297473407.1 phosphoenolpyruvate carboxykinase (ATP) [Nitrosopumilus sp.]<>MCV0410265.1 phosphoenolpyruvate carboxykinase (ATP) [Nitrosopumilus sp.]	1.74e-272	762	WP_297473407.1 phosphoenolpyruvate carboxykinase (ATP) [Nitrosopumilus sp.]<>MCV0410265.1 phosphoenolpyruvate carboxykinase (ATP) [Nitrosopumilus sp.]
Nspongiisocia_00410	105.428	-0.05873	0.591641	-0.09927	0.920925	0.999626	92.4227	39.1439	113.7	170.698	116.879	99.7268	MCH8995893.1 50S ribosomal protein L32e [Nitrososphaerota archaeon]	2.5e-67	210	MCH8995893.1 50S ribosomal protein L32e [Nitrososphaerota archaeon]
Nspongiisocia_00420	104.581	-0.37737	0.706168	-0.53439	0.593074	0.999626	122.725	51.4129	58.0593	244.818	61.0123	89.4608	HEU05140.1 50S ribosomal protein L19e [Nitrosopumilus sp.]	2.43e-61	196	HEU05140.1 50S ribosomal protein L19e [Nitrosopumilus sp.]
Nspongiisocia_00430	22.1789	0.041984	0.581182	0.072239	0.942412	0.999626	18.1815	23.3695	26.6105	15.7222	24.2579	24.9317	WP_086907984.1 MGMT family protein [Candidatus Nitrosomarinus catalina]<>ARS64950.1 Methylated-DNA--protein-cysteine methyltransferase [Candidatus Nitrosomarinus catalina]	7.52e-40	138	WP_086907984.1 MGMT family protein [Candidatus Nitrosomarinus catalina]<>ARS64950.1 Methylated-DNA--protein-cysteine methyltransferase [Candidatus Nitrosomarinus catalina]
Nspongiisocia_00440	53.7301	-0.09975	0.529189	-0.18849	0.850489	0.999626	54.5446	83.546	50.8019	31.4445	47.7807	54.2631	TAK26135.1 MAG: D-tyrosyl-tRNA(Tyr) deacylase [Nitrosarchaeum sp.]	2.23e-120	354	TAK26135.1 MAG: D-tyrosyl-tRNA(Tyr) deacylase [Nitrosarchaeum sp.]
Nspongiisocia_00450	225.416	-0.15527	0.529641	-0.29316	0.769403	0.999626	238.885	113.342	200.788	398.671	177.891	222.919	WP_182133843.1 transcription elongation factor Spt5 [Nitrosopumilus sp. b1]<>KAF6243298.1 transcription elongation factor Spt5 [Nitrosopumilus sp. b1]	2.82e-70	219	WP_182133843.1 transcription elongation factor Spt5 [Nitrosopumilus sp. b1]<>KAF6243298.1 transcription elongation factor Spt5 [Nitrosopumilus sp. b1]
Nspongiisocia_00460	125.255	-0.18308	0.431177	-0.4246	0.671125	0.999626	106.059	84.1302	133.053	183.052	129.375	115.859	MDG7054288.1 50S ribosomal protein L11 [Nitrososphaerota archaeon]	7.23e-85	256	MDG7054288.1 50S ribosomal protein L11 [Nitrososphaerota archaeon]
Nspongiisocia_00470	18.4102	0.510314	0.799247	0.638493	0.523153	0.999626	15.1513	24.538	14.5148	5.61508	18.3772	32.2646	PBO84823.1 transcriptional regulator [Nitrososphaerota archaeon]	9.34e-53	174	PBO84823.1 transcriptional regulator [Nitrososphaerota archaeon]
Nspongiisocia_00480	323.851	-0.1134	0.398715	-0.28442	0.776088	0.999626	311.611	228.437	292.716	488.512	300.651	321.179	MCH7940400.1 nitrite/sulfite reductase [Nitrososphaerota archaeon]	1.39e-302	843	MCH7940400.1 nitrite/sulfite reductase [Nitrososphaerota archaeon]
Nspongiisocia_00490	70.586	-0.55686	0.488302	-1.14039	0.254124	0.999626	64.1404	49.6602	94.3464	108.933	44.8404	61.596	NIP62849.1 sulfurtransferase [Nitrosopumilaceae archaeon]<>NIU00085.1 sulfurtransferase [Nitrosopumilaceae archaeon]<>NIU86471.1 sulfurtransferase [Nitrosopumilaceae archaeon]<>NIV65639.1 sulfurtransferase [Nitrosopumilaceae archaeon]<>NIX60687.1 sulfurtransferase [Nitrosopumilaceae archaeon]	2.15e-109	327	NIP62849.1 sulfurtransferase [Nitrosopumilaceae archaeon]<>NIU00085.1 sulfurtransferase [Nitrosopumilaceae archaeon]<>NIU86471.1 sulfurtransferase [Nitrosopumilaceae archaeon]<>NIV65639.1 sulfurtransferase [Nitrosopumilaceae archaeon]<>NIX60687.1 sulfurtransferase [Nitrosopumilaceae archaeon]
Nspongiisocia_00500	110.181	0.123881	0.411159	0.301298	0.763187	0.999626	94.4429	84.7144	87.089	143.746	126.435	124.659	WP_182134410.1 tetratricopeptide repeat protein [Nitrosopumilus sp. b1]<>KAF6242953.1 hypothetical protein C6988_07230 [Nitrosopumilus sp. b1]	4.13e-117	355	WP_182134410.1 tetratricopeptide repeat protein [Nitrosopumilus sp. b1]<>KAF6242953.1 hypothetical protein C6988_07230 [Nitrosopumilus sp. b1]
Nspongiisocia_00510	216.502	0.116346	0.560136	0.20771	0.835455	0.999626	152.523	218.505	321.745	84.2262	263.897	258.116	MBA4463300.1 collagen-like protein [Nitrosopumilaceae archaeon]	1.05e-16	89.4	MBA4463300.1 collagen-like protein [Nitrosopumilaceae archaeon]
Nspongiisocia_00520	124.717	-0.56711	0.562939	-1.00741	0.313738	0.999626	91.9177	200.978	191.112	55.0278	115.409	93.8606	#N/A	#N/A	#N/A	#N/A
Nspongiisocia_00530	20.9992	0.207668	0.564347	0.36798	0.712888	0.999626	22.2219	18.6956	19.3531	20.2143	19.1123	26.3983	#N/A	#N/A	#N/A	#N/A
Nspongiisocia_00540	103.383	-0.03897	0.41724	-0.0934	0.925583	0.999626	82.8269	139.048	89.5081	84.2262	123.495	101.193	GBF24656.1 fe(2+) transporter FeoB [archaeon MnTg01]	7.97e-193	546	GBF24656.1 fe(2+) transporter FeoB [archaeon MnTg01]
Nspongiisocia_00550	163.269	-0.15194	0.423663	-0.35863	0.71987	0.999626	162.119	224.347	186.274	104.441	130.846	171.589	MCH8973016.1 arginine--tRNA ligase [Nitrososphaerota archaeon]	1.45e-214	621	MCH8973016.1 arginine--tRNA ligase [Nitrososphaerota archaeon]
Nspongiisocia_00560	66.2322	-0.4299	0.42047	-1.02243	0.306576	0.999626	49.4941	62.5134	77.4124	87.5953	48.5158	71.862	GBF24318.1 tRNA (adenine(57)-N(1)/adenine(58)-N(1))-methyltransferase TrmI [archaeon MnTg01]	3.31e-140	405	GBF24318.1 tRNA (adenine(57)-N(1)/adenine(58)-N(1))-methyltransferase TrmI [archaeon MnTg01]
Nspongiisocia_00570	110.931	-0.54204	0.409537	-1.32354	0.185657	0.999626	84.8471	144.891	162.082	88.7183	105.853	79.1949	MBT5201228.1 NAD(P)H-hydrate dehydratase [Nitrososphaerota archaeon]<>MBT5842498.1 NAD(P)H-hydrate dehydratase [Nitrososphaerota archaeon]<>MBT6469158.1 NAD(P)H-hydrate dehydratase [Nitrososphaerota archaeon]	1.03e-103	314	MBT5201228.1 NAD(P)H-hydrate dehydratase [Nitrososphaerota archaeon]<>MBT5842498.1 NAD(P)H-hydrate dehydratase [Nitrososphaerota archaeon]<>MBT6469158.1 NAD(P)H-hydrate dehydratase [Nitrososphaerota archaeon]
Nspongiisocia_00580	8.94829	-1.76619	1.36805	-1.29103	0.196694	0.999626	4.54538	15.1902	26.6105	0	4.41053	2.93314	MBT4535481.1 hypothetical protein [Nitrosopumilus sp.]	4.62e-39	136	MBT4535481.1 hypothetical protein [Nitrosopumilus sp.]
Nspongiisocia_00590	17.9968	-0.64282	0.631218	-1.01838	0.308495	0.999626	15.1513	21.0326	21.7722	23.5833	17.6421	8.79943	PBO85232.1 zinc/iron-chelating domain-containing protein [Nitrososphaerota archaeon]	2.51e-28	112	PBO85232.1 zinc/iron-chelating domain-containing protein [Nitrososphaerota archaeon]
Nspongiisocia_00600	24.5768	-0.09196	0.54849	-0.16766	0.86685	0.999626	22.2219	29.7961	24.1914	21.3373	20.5825	29.3314	KAG2471631.1 MAG: hypothetical protein NPMRTHETA2_2880008 [Nitrosopumilales archaeon]<>MCH8973059.1 YkgJ family cysteine cluster protein [Nitrososphaerota archaeon]	8.86e-69	218	KAG2471631.1 MAG: hypothetical protein NPMRTHETA2_2880008 [Nitrosopumilales archaeon]<>MCH8973059.1 YkgJ family cysteine cluster protein [Nitrososphaerota archaeon]
Nspongiisocia_00610	106.242	0.188442	0.438423	0.429817	0.667329	0.999626	116.16	67.7716	142.729	89.8413	93.3562	127.592	KAG2479801.1 MAG: Dehydrogenase [Nitrosopumilales archaeon]	1.99e-181	515	KAG2479801.1 MAG: Dehydrogenase [Nitrosopumilales archaeon]
Nspongiisocia_00620	187.968	-0.18365	0.295128	-0.62228	0.53376	0.999626	187.371	205.652	193.531	199.897	153.633	187.721	EGG42073.1 leucyl-tRNA synthetase [Candidatus Nitrosarchaeum limnium SFB1]	0	1132	EGG42073.1 leucyl-tRNA synthetase [Candidatus Nitrosarchaeum limnium SFB1]
Nspongiisocia_00630	252.488	-0.04365	0.47303	-0.09229	0.92647	0.999626	252.016	332.431	316.907	120.163	261.691	231.718	MDG7050261.1 alanine--tRNA ligase [Nitrososphaerota archaeon]	0	1113	MDG7050261.1 alanine--tRNA ligase [Nitrososphaerota archaeon]
Nspongiisocia_00640	52.4793	-0.20892	0.686788	-0.30421	0.760971	0.999626	52.0194	84.1302	70.155	14.5992	45.5755	48.3969	MCE2508616.1 class I SAM-dependent methyltransferase [Nitrosopumilaceae archaeon]	2.77e-40	152	MCE2508616.1 class I SAM-dependent methyltransferase [Nitrosopumilaceae archaeon]
Nspongiisocia_00650	38.9099	0.424885	0.536147	0.792478	0.428082	0.999626	63.1303	40.3124	31.4488	28.0754	39.6948	30.798	NND86615.1 hypothetical protein [Nitrosopumilus sp.]	3.05e-74	230	NND86615.1 hypothetical protein [Nitrosopumilus sp.]
Nspongiisocia_00660	96.4794	-0.54753	0.362862	-1.50891	0.131321	0.999626	86.3622	116.263	135.472	93.2104	72.7737	74.7951	MDH3192564.1 alkaline phosphatase family protein [Nitrosopumilus sp.]<>MDH3501871.1 alkaline phosphatase family protein [Nitrosopumilus sp.]	5.09e-205	582	MDH3192564.1 alkaline phosphatase family protein [Nitrosopumilus sp.]<>MDH3501871.1 alkaline phosphatase family protein [Nitrosopumilus sp.]
Nspongiisocia_00670	34.0983	0.135145	0.523215	0.258297	0.796178	0.999626	39.8983	43.2336	31.4488	22.4603	35.2842	32.2646	NIP62530.1 DUF309 domain-containing protein [Nitrosopumilaceae archaeon]<>NIU01706.1 DUF309 domain-containing protein [Nitrosopumilaceae archaeon]<>NIU88108.1 DUF309 domain-containing protein [Nitrosopumilaceae archaeon]<>NIV66353.1 DUF309 domain-containing protein [Nitrosopumilaceae archaeon]<>NIX62308.1 DUF309 domain-containing protein [Nitrosopumilaceae archaeon]	1.95e-54	181	NIP62530.1 DUF309 domain-containing protein [Nitrosopumilaceae archaeon]<>NIU01706.1 DUF309 domain-containing protein [Nitrosopumilaceae archaeon]<>NIU88108.1 DUF309 domain-containing protein [Nitrosopumilaceae archaeon]<>NIV66353.1 DUF309 domain-containing protein [Nitrosopumilaceae archaeon]<>NIX62308.1 DUF309 domain-containing protein [Nitrosopumilaceae archaeon]
Nspongiisocia_00680	487.181	-0.19304	0.875993	-0.22037	0.825586	0.999626	383.832	54.3341	280.62	1224.09	519.707	460.503	MCZ6583443.1 50S ribosomal protein P1 [Nitrososphaerota archaeon]	4.95e-33	121	MCZ6583443.1 50S ribosomal protein P1 [Nitrososphaerota archaeon]
Nspongiisocia_00690	32.9754	-0.17018	0.673149	-0.25282	0.80041	0.999626	39.8983	24.538	16.934	62.8889	25.7281	27.8649	CAI8028913.1 Uncharacterized protein MJ1266, partial [Geodia barretti]	1.12e-37	142	CAI8028913.1 Uncharacterized protein MJ1266, partial [Geodia barretti]
Nspongiisocia_00700	251.503	0.13094	0.312307	0.419268	0.67502	0.999626	246.966	205.652	222.561	291.984	282.274	259.583	CAI8028917.1 Uncharacterized protein MJ1266, partial [Geodia barretti]	7.43e-157	472	CAI8028917.1 Uncharacterized protein MJ1266, partial [Geodia barretti]
Nspongiisocia_00710	159.066	0.055997	0.473097	0.118363	0.90578	0.999626	155.553	92.3095	130.633	244.818	152.163	178.922	MCZ6583441.1 50S ribosomal protein L10 [Nitrososphaerota archaeon]	2.68e-102	311	MCZ6583441.1 50S ribosomal protein L10 [Nitrososphaerota archaeon]
Nspongiisocia_00720	93.88	0.108463	0.565537	0.191787	0.847909	0.999626	86.3622	46.1548	77.4124	147.115	74.2439	131.991	KAG2477035.1 MAG: 50S ribosomal protein L1 [Nitrosopumilales archaeon]	1.22e-96	291	KAG2477035.1 MAG: 50S ribosomal protein L1 [Nitrosopumilales archaeon]
Nspongiisocia_00730	24.169	0.118953	0.890899	0.13352	0.893782	0.999626	25.2521	39.1439	26.6105	3.36905	16.907	33.7311	WP_042683556.1 DNA adenine methylase [Candidatus Nitrosotenuis chungbukensis]	2.96e-101	308	WP_042683556.1 DNA adenine methylase [Candidatus Nitrosotenuis chungbukensis]
Nspongiisocia_00740	41.6813	0.326995	0.606984	0.53872	0.59008	0.999626	50.5042	48.4917	48.3828	14.5992	47.0456	41.064	PIR47332.1 hypothetical protein COV06_04045 [Candidatus Uhrbacteria bacterium CG10_big_fil_rev_8_21_14_0_10_50_16]	3.04e-53	177	PIR47332.1 hypothetical protein COV06_04045 [Candidatus Uhrbacteria bacterium CG10_big_fil_rev_8_21_14_0_10_50_16]
Nspongiisocia_00750	25.4811	-0.04259	0.648743	-0.06565	0.947659	0.999626	32.8277	37.3912	26.6105	13.4762	20.5825	21.9986	#N/A	#N/A	#N/A	#N/A
Nspongiisocia_00760	11.1721	-0.36745	0.719952	-0.51039	0.609781	0.999626	10.1008	12.269	12.0957	13.4762	10.2912	8.79943	KAG2477191.1 MAG: hypothetical protein NPMRTH5_290003 [Nitrosopumilales archaeon]<>KAG2477322.1 MAG: hypothetical protein NPMRTH1_1210025 [Nitrosopumilales archaeon]	3.87e-29	108	KAG2477191.1 MAG: hypothetical protein NPMRTH5_290003 [Nitrosopumilales archaeon]<>KAG2477322.1 MAG: hypothetical protein NPMRTH1_1210025 [Nitrosopumilales archaeon]
Nspongiisocia_00770	59.6358	0.396277	0.498983	0.794169	0.427097	0.999626	65.1505	31.5488	50.8019	72.9961	78.6544	58.6628	GIS96531.1 hypothetical protein CM1200mP23_3370 [Nitrososphaerota archaeon]	1.32e-50	164	GIS96531.1 hypothetical protein CM1200mP23_3370 [Nitrososphaerota archaeon]
Nspongiisocia_00780	22.2323	-0.33353	0.734553	-0.45406	0.649785	0.999626	27.7773	35.6385	29.0297	10.1072	17.6421	13.1991	KAG2477324.1 MAG: hypothetical protein NPMRTH1_1210027 [Nitrosopumilales archaeon]	9.48e-45	155	KAG2477324.1 MAG: hypothetical protein NPMRTH1_1210027 [Nitrosopumilales archaeon]
Nspongiisocia_00790	55.2955	0.332798	0.596135	0.558259	0.576667	0.999626	50.5042	79.4563	43.5445	22.4603	61.0123	74.7951	KAG2479522.1 MAG: conserved membrane protein of unknown function [Nitrosopumilales archaeon]<>MCZ6583580.1 hypothetical protein [Nitrososphaerota archaeon]	8.29e-86	263	KAG2479522.1 MAG: conserved membrane protein of unknown function [Nitrosopumilales archaeon]<>MCZ6583580.1 hypothetical protein [Nitrososphaerota archaeon]
Nspongiisocia_00800	29.0346	0.467644	0.587211	0.796382	0.42581	0.999626	35.858	36.807	14.5148	20.2143	34.5491	32.2646	MCS45812371.1 MarR family transcriptional regulator [Nitrosarchaeum sp.]	5.59e-16	77.4	MCS45812371.1 MarR family transcriptional regulator [Nitrosarchaeum sp.]
Nspongiisocia_00810	47.2957	0.383955	0.500047	0.767837	0.442584	0.999626	41.4135	56.0868	31.4488	33.6905	58.072	63.0626	MBM3896358.1 threonylcarbamoyl-AMP synthase [Nitrososphaerota archaeon]	1.58e-65	211	MBM3896358.1 threonylcarbamoyl-AMP synthase [Nitrososphaerota archaeon]
Nspongiisocia_00820	30.757	-0.6882	0.642527	-1.07109	0.284131	0.999626	29.7975	41.4809	55.6402	17.9683	23.5228	16.1323	MDB2445576.1 THUMP domain-containing protein [Nitrosopumilus sp.]	9.63e-51	171	MDB2445576.1 THUMP domain-containing protein [Nitrosopumilus sp.]
Nspongiisocia_00830	38.7204	-0.00026	0.692037	-0.00037	0.999704	0.999704	43.4336	59.008	45.9636	11.2302	37.4895	35.1977	MBM3911166.1 thiamine biosynthesis protein ThiS [Nitrososphaerota archaeon]	1.82e-65	214	MBM3911166.1 thiamine biosynthesis protein ThiS [Nitrososphaerota archaeon]
Nspongiisocia_00840	57.4033	-0.38511	0.630254	-0.61104	0.541173	0.999626	34.8479	28.0434	58.0593	108.933	58.807	55.7297	NOQ44586.1 hypothetical protein [Nitrosopumilus sp.]	3.84e-19	86.3	NOQ44586.1 hypothetical protein [Nitrosopumilus sp.]
Nspongiisocia_00850	27.5644	0.09288	0.602891	0.154058	0.877564	0.999626	23.2319	14.6059	36.2871	30.3214	31.6088	29.3314	MCS6768358.1 histone family protein [Candidatus Nitrosocaldus sp.]	4.04e-21	89	MCS6768358.1 histone family protein [Candidatus Nitrosocaldus sp.]
Nspongiisocia_00860	60.2901	-0.19892	0.568624	-0.34983	0.726465	0.999626	61.1101	94.0623	70.155	29.1984	63.2176	43.9971	MBT8242108.1 TatD family hydrolase [Nitrosopumilus sp.]<>NNL36694.1 TatD family hydrolase [Nitrosopumilus sp.]<>NNM36153.1 TatD family hydrolase [Nitrosopumilus sp.]	4.39e-100	303	MBT8242108.1 TatD family hydrolase [Nitrosopumilus sp.]<>NNL36694.1 TatD family hydrolase [Nitrosopumilus sp.]<>NNM36153.1 TatD family hydrolase [Nitrosopumilus sp.]
Nspongiisocia_00870	132.113	-0.14754	0.322348	-0.45771	0.647162	0.999626	107.574	134.375	133.053	148.238	131.581	137.858	MCH2617929.1 NAD(+)/NADH kinase [Candidatus Nitrosopelagicus sp.]<>GIT54920.1 MAG: NAD kinase [Candidatus Nitrosopelagicus sp.]<>CAI8181763.1 MAG: NAD kinase [Candidatus Nitrosopelagicus brevis]	2.68e-141	408	MCH2617929.1 NAD(+)/NADH kinase [Candidatus Nitrosopelagicus sp.]<>GIT54920.1 MAG: NAD kinase [Candidatus Nitrosopelagicus sp.]<>CAI8181763.1 MAG: NAD kinase [Candidatus Nitrosopelagicus brevis]
Nspongiisocia_00880	20.1532	0.037928	0.619995	0.061174	0.95122	0.999626	17.6765	23.9537	21.7722	13.4762	17.6421	26.3983	KAG2477752.1 MAG: Nucleotide binding protein [Nitrosopumilales archaeon]	1.46e-38	137	KAG2477752.1 MAG: Nucleotide binding protein [Nitrosopumilales archaeon]
Nspongiisocia_00890	56.5101	-0.59544	0.526208	-1.13156	0.257819	0.999626	48.9891	95.815	70.155	38.1826	50.7211	35.1977	WP_278975622.1 rhodanese-like domain-containing protein [Nitrosopumilus sp.]<>MCV0367266.1 sulfurtransferase [Nitrosopumilus sp.]	2.42e-77	244	WP_278975622.1 rhodanese-like domain-containing protein [Nitrosopumilus sp.]<>MCV0367266.1 sulfurtransferase [Nitrosopumilus sp.]
Nspongiisocia_00900	76.0532	-0.07946	0.513292	-0.15481	0.876974	0.999626	58.0799	83.546	111.28	40.4286	79.3895	83.5946	KAG2478180.1 MAG: XPF repair endonuclease [Nitrosopumilales archaeon]	3.43e-99	298	KAG2478180.1 MAG: XPF repair endonuclease [Nitrosopumilales archaeon]
Nspongiisocia_00910	77.5494	-0.57111	0.460625	-1.23985	0.21503	0.999626	74.2412	64.8504	101.604	112.302	43.3702	68.9288	NDB32476.1 prefoldin subunit beta [Nitrososphaeria archaeon]<>NDB52028.1 prefoldin subunit beta [Nitrosopumilaceae archaeon]<>NDB87753.1 prefoldin subunit beta [Nitrososphaerota archaeon]<>NDB91874.1 prefoldin subunit beta [Nitrososphaeria archaeon]<>NDF26167.1 prefoldin subunit beta [Nitrosopumilaceae archaeon]	3.65e-34	125	NDB32476.1 prefoldin subunit beta [Nitrososphaeria archaeon]<>NDB52028.1 prefoldin subunit beta [Nitrosopumilaceae archaeon]<>NDB87753.1 prefoldin subunit beta [Nitrososphaerota archaeon]<>NDB91874.1 prefoldin subunit beta [Nitrososphaeria archaeon]<>NDF26167.1 prefoldin subunit beta [Nitrosopumilaceae archaeon]
Nspongiisocia_00920	103.475	0.237284	0.606888	0.390986	0.695808	0.999626	69.1908	37.3912	130.633	117.917	110.263	155.457	MBI2529269.1 hypothetical protein [Candidatus Rokubacteria bacterium]<>MBI3108284.1 hypothetical protein [Candidatus Rokubacteria bacterium]	2.32e-05	52	MBI2529269.1 hypothetical protein [Candidatus Rokubacteria bacterium]<>MBI3108284.1 hypothetical protein [Candidatus Rokubacteria bacterium]
Nspongiisocia_00930	53.8414	-0.00181	0.437548	-0.00413	0.996704	0.999626	62.1202	67.7716	48.3828	44.9207	51.4562	48.3969	MDH3618235.1 hypothetical protein [Nitrosopumilus sp.]	1.27e-89	275	MDH3618235.1 hypothetical protein [Nitrosopumilus sp.]
Nspongiisocia_00940	32.2297	-0.22392	0.523778	-0.4275	0.669012	0.999626	34.3429	35.0543	31.4488	38.1826	35.2842	19.0654	MCH7758549.1 PPOX class F420-dependent oxidoreductase [Nitrososphaerota archaeon]	9.06e-30	114	MCH7758549.1 PPOX class F420-dependent oxidoreductase [Nitrososphaerota archaeon]
Nspongiisocia_00950	11.9886	0.758054	0.977159	0.775773	0.437883	0.999626	6.56555	7.59509	2.41914	15.7222	13.2316	26.3983	KAG0511060.1 MAG: hypothetical protein NPMRD1_340009 [Nitrosopumilales archaeon]	2.89e-18	82.4	KAG0511060.1 MAG: hypothetical protein NPMRD1_340009 [Nitrosopumilales archaeon]
Nspongiisocia_00960	11.64	0.446866	0.948629	0.471065	0.637594	0.999626	10.6059	4.08966	4.83828	20.2143	11.0263	19.0654	MCS45812648.1 50S ribosomal protein L37 [Nitrosarchaeum sp.]<>MCS45820717.1 50S ribosomal protein L37 [Nitrosarchaeum sp.]	2.16e-32	117	MCS45812648.1 50S ribosomal protein L37 [Nitrosarchaeum sp.]<>MCS45820717.1 50S ribosomal protein L37 [Nitrosarchaeum sp.]
Nspongiisocia_00970	213.816	-0.2661	0.746244	-0.35658	0.721407	0.999626	262.622	74.7824	108.861	516.588	133.786	186.255	RDJ31536.1 exosome complex protein Rrp42 [Thermoproteota archaeon]<>RDJ33690.1 exosome complex protein Rrp42 [Thermoproteota archaeon]<>RDJ37268.1 exosome complex protein Rrp42 [Thermoproteota archaeon]<>RDJ39222.1 exosome complex protein Rrp42 [Thermoproteota archaeon]	1.29e-129	379	RDJ31536.1 exosome complex protein Rrp42 [Thermoproteota archaeon]<>RDJ33690.1 exosome complex protein Rrp42 [Thermoproteota archaeon]<>RDJ37268.1 exosome complex protein Rrp42 [Thermoproteota archaeon]<>RDJ39222.1 exosome complex protein Rrp42 [Thermoproteota archaeon]
Nspongiisocia_00980	208.081	-0.16118	0.616647	-0.26138	0.793802	0.999626	161.613	82.3775	162.082	414.393	209.5	218.519	MBI3254214.1 exosome complex exonuclease Rrp41 [Nitrosopumilales archaeon]	2.11e-143	411	MBI3254214.1 exosome complex exonuclease Rrp41 [Nitrosopumilales archaeon]
Nspongiisocia_00990	116.767	-0.47538	0.550915	-0.8629	0.388193	0.999626	90.9076	63.6819	116.119	227.972	109.528	92.394	MBM3895385.1 RNA-binding protein [Nitrososphaerota archaeon]	1.53e-98	296	MBM3895385.1 RNA-binding protein [Nitrososphaerota archaeon]
Nspongiisocia_01000	80.8781	0.02852	0.499702	0.057074	0.954486	0.999626	75.2513	63.6819	48.3828	126.901	80.1246	90.9274	MBS1267536.1 Ribosome maturation protein SDO1 [Nitrosopumilus sp.]	2.12e-110	327	MBS1267536.1 Ribosome maturation protein SDO1 [Nitrosopumilus sp.]
Nspongiisocia_01010	149.917	-0.60133	0.686014	-0.87656	0.380726	0.999626	114.645	74.1982	84.6698	382.949	133.051	109.993	NCF21488.1 DNA-directed RNA polymerase subunit D [Nitrosopumilaceae archaeon]	1.74e-80	249	NCF21488.1 DNA-directed RNA polymerase subunit D [Nitrosopumilaceae archaeon]
Nspongiisocia_01020	73.1288	-0.27899	0.803655	-0.34715	0.728481	0.999626	54.0395	26.8749	29.0297	184.175	80.1246	64.5291	MBA0908561.1 50S ribosomal protein L18e [Nitrosarchaeum sp.]<>MBP0120624.1 50S ribosomal protein L18e [Nitrosarchaeum sp.]<>MBP0134154.1 50S ribosomal protein L18e [Nitrosarchaeum sp.]<>PHY09450.1 MAG: 50S ribosomal protein L18e [Nitrosarchaeum sp.]	4.74e-36	129	MBA0908561.1 50S ribosomal protein L18e [Nitrosarchaeum sp.]<>MBP0120624.1 50S ribosomal protein L18e [Nitrosarchaeum sp.]<>MBP0134154.1 50S ribosomal protein L18e [Nitrosarchaeum sp.]<>PHY09450.1 MAG: 50S ribosomal protein L18e [Nitrosarchaeum sp.]
Nspongiisocia_01030	87.7592	0.730336	0.540723	1.35067	0.176802	0.999626	106.059	34.47	58.0593	105.564	88.9457	133.458	MDH3191283.1 50S ribosomal protein L13 [Nitrosopumilus sp.]	2.37e-68	214	MDH3191283.1 50S ribosomal protein L13 [Nitrosopumilus sp.]
Nspongiisocia_01040	127.449	-0.40091	0.767558	-0.52232	0.601451	0.999626	139.392	33.3015	91.9273	309.953	81.5948	108.526	MDH3677558.1 30S ribosomal protein S9 [Nitrosopumilus sp.]	3.68e-65	206	MDH3677558.1 30S ribosomal protein S9 [Nitrosopumilus sp.]
Nspongiisocia_01050	52.2733	0.092911	0.597191	0.155579	0.876365	0.999626	59.0899	49.6602	82.2507	21.3373	44.1053	57.1963	TRZ70923.1 MAG: nucleotidyltransferase family protein [Nitrosopumilaceae archaeon]	2.84e-72	228	TRZ70923.1 MAG: nucleotidyltransferase family protein [Nitrosopumilaceae archaeon]
Nspongiisocia_01060	25.8189	0.143938	0.690688	0.208398	0.834918	0.999626	22.2219	42.0651	16.934	13.4762	35.2842	24.9317	MBS3921915.1 3-isopropylmalate dehydratase small subunit [Nitrosarchaeum sp.]	5.79e-87	265	MBS3921915.1 3-isopropylmalate dehydratase small subunit [Nitrosarchaeum sp.]
Nspongiisocia_01070	122.699	-0.17652	0.354249	-0.4983	0.618275	0.999626	135.351	124.443	123.376	143.746	119.819	89.4608	PIW32734.1 MAG: 3-isopropylmalate dehydratase large subunit [Nitrosopumilales archaeon CG15_BIG_FIL_POST_REV_8_21_14_020_37_12]	2.22e-258	721	PIW32734.1 MAG: 3-isopropylmalate dehydratase large subunit [Nitrosopumilales archaeon CG15_BIG_FIL_POST_REV_8_21_14_020_37_12]
Nspongiisocia_01080	50.3464	-0.36426	0.537753	-0.67738	0.498164	0.999626	46.4639	80.0405	60.4785	29.1984	41.9	43.9971	MYB30567.1 3-isopropylmalate dehydratase small subunit [Cenarchaeum sp. SB0663_bin_5]<>MYH03589.1 3-isopropylmalate dehydratase small subunit [Cenarchaeum sp. SB0675_bin_21]<>MYL12051.1 3-isopropylmalate dehydratase small subunit [Cenarchaeum sp. SB0669_bin_11]	5.67e-81	246	MYB30567.1 3-isopropylmalate dehydratase small subunit [Cenarchaeum sp. SB0663_bin_5]<>MYH03589.1 3-isopropylmalate dehydratase small subunit [Cenarchaeum sp. SB0675_bin_21]<>MYL12051.1 3-isopropylmalate dehydratase small subunit [Cenarchaeum sp. SB0669_bin_11]
Nspongiisocia_01090	111.869	-0.35677	0.489349	-0.72907	0.465961	0.999626	110.604	71.8612	116.119	189.79	102.177	80.6614	MDC0194425.1 3-isopropylmalate dehydratase large subunit [Candidatus Nitrosopelagicus sp.]	1.35e-182	521	MDC0194425.1 3-isopropylmalate dehydratase large subunit [Candidatus Nitrosopelagicus sp.]
Nspongiisocia_01100	66.9396	-0.15491	0.56236	-0.27546	0.782963	0.999626	56.0597	115.679	53.221	41.5516	82.3299	52.7966	PJB98786.1 MAG: cytidine deaminase [Nitrosopumilales archaeon CG_4_9_14_0_8_um_filter_34_10]	1.57e-83	261	PJB98786.1 MAG: cytidine deaminase [Nitrosopumilales archaeon CG_4_9_14_0_8_um_filter_34_10]
Nspongiisocia_01110	15.57	0.935293	0.906016	1.03231	0.301925	0.999626	27.7773	13.4375	16.934	2.24603	11.0263	21.9986	MDS29494989.1 hypothetical protein [Nitrosopumilus sp.]	0.000374	47.8	MDS29494989.1 hypothetical protein [Nitrosopumilus sp.]
Nspongiisocia_01120	44.089	0.701325	0.478162	1.46671	0.142455	0.999626	45.4538	37.3912	29.0297	33.6905	72.0386	46.9303	MCH8832675.1 biotin--[acetyl-CoA-carboxylase] ligase [Nitrososphaerota archaeon]	4.58e-75	244	MCH8832675.1 biotin--[acetyl-CoA-carboxylase] ligase [Nitrososphaerota archaeon]
Nspongiisocia_01130	36.135	-0.34449	0.475514	-0.72445	0.468787	0.999626	36.363	42.0651	45.9636	33.6905	26.4632	32.2646	WP_297592575.1 hypothetical protein [Nitrosopumilus sp.]<>MCV0392417.1 hypothetical protein [Nitrosopumilus sp.]	1.61e-53	178	WP_297592575.1 hypothetical protein [Nitrosopumilus sp.]<>MCV0392417.1 hypothetical protein [Nitrosopumilus sp.]
Nspongiisocia_01140	2.92486	0.668431	1.55857	0.428876	0.668014	0.999626	3.03025	2.33695	4.83828	0	4.41053	2.93314	RZD47207.1 hypothetical protein CXT78_02865, partial [Nitrososphaerota archaeon]	4.49e-34	125	RZD47207.1 hypothetical protein CXT78_02865, partial [Nitrososphaerota archaeon]
Nspongiisocia_01150	10.3018	-0.28381	0.849252	-0.33419	0.73824	0.999626	8.58572	18.1114	9.67656	5.61508	9.55615	10.266	MCE2506727.1 hypothetical protein [Nitrosopumilaceae archaeon]	5.07e-98	301	MCE2506727.1 hypothetical protein [Nitrosopumilaceae archaeon]
Nspongiisocia_01160	72.7721	-0.6227	0.764687	-0.81433	0.415459	0.999626	44.9488	26.2907	50.8019	187.544	77.1843	49.8634	MCE2506472.1 hypothetical protein [Nitrosopumilaceae archaeon]	6.42e-06	59.3	MCE2506472.1 hypothetical protein [Nitrosopumilaceae archaeon]
Nspongiisocia_01170	10.0396	-0.73224	1.03034	-0.71068	0.47728	0.999626	4.04034	11.1005	2.41914	23.5833	11.7614	7.33286	#N/A	#N/A	#N/A	#N/A
Nspongiisocia_01180	116.237	0.058952	0.42792	0.137765	0.890426	0.999626	123.735	148.981	118.538	74.1191	135.256	96.7937	MCJ8305431.1 hypothetical protein [Nitrosopumilus sp.]<>NRA04580.1 hypothetical protein [Nitrosopumilus sp.]	2.59e-39	167	MCJ8305431.1 hypothetical protein [Nitrosopumilus sp.]<>NRA04580.1 hypothetical protein [Nitrosopumilus sp.]
Nspongiisocia_01200	13.2721	-0.06923	0.798296	-0.08673	0.930888	0.999626	11.1109	11.1005	14.5148	15.7222	21.3176	5.86629	RZD47207.1 hypothetical protein CXT78_02865, partial [Nitrososphaerota archaeon]	1.59e-32	121	RZD47207.1 hypothetical protein CXT78_02865, partial [Nitrososphaerota archaeon]
Nspongiisocia_01220	422.123	-1.05721	0.558901	-1.89159	0.058545	0.999626	256.562	279.266	387.062	1044.4	330.79	234.651	MDS29958960.1 S8 family serine peptidase [Nitrosopumilus sp.]<>MDS29999650.1 S8 family serine peptidase [Nitrosopumilus sp.]	1.13e-19	109	MDS29958960.1 S8 family serine peptidase [Nitrosopumilus sp.]<>MDS29999650.1 S8 family serine peptidase [Nitrosopumilus sp.]
Nspongiisocia_01240	3.72241	0.944115	1.76716	0.534257	0.593164	0.999626	5.05042	7.01085	0	0	2.94035	7.33286	#N/A	#N/A	#N/A	#N/A
Nspongiisocia_01250	14.542	-0.97542	0.689338	-1.41501	0.157066	0.999626	12.121	22.7853	14.5148	20.2143	7.35088	10.266	#N/A	#N/A	#N/A	#N/A
Nspongiisocia_01260	4.00347	0.354128	1.68906	0.20966	0.833933	0.999626	7.07059	5.84238	0	4.49207	6.61579	0	#N/A	#N/A	#N/A	#N/A
Nspongiisocia_01270	5.55702	-1.52218	1.25663	-1.21132	0.225772	0.999626	5.05042	8.76356	12.0957	4.49207	2.94035	0	WKT57180.1 hypothetical protein QVH35_06985 [Candidatus Nitrosotenuis chungbukensis]	1.28e-13	77.8	WKT57180.1 hypothetical protein QVH35_06985 [Candidatus Nitrosotenuis chungbukensis]
Nspongiisocia_01280	47.4248	-0.00598	0.413103	-0.01448	0.988443	0.999626	44.9488	42.6493	48.3828	51.6588	47.0456	49.8634	WP_182133762.1 CoA-binding protein [Nitrosopumilus sp. b1]<>KAF6243390.1 CoA-binding protein [Nitrosopumilus sp. b1]	8.75e-72	221	WP_182133762.1 CoA-binding protein [Nitrosopumilus sp. b1]<>KAF6243390.1 CoA-binding protein [Nitrosopumilus sp. b1]
Nspongiisocia_01290	15.0116	-0.47236	0.656527	-0.71948	0.471848	0.999626	13.1311	20.4483	16.934	14.5992	10.2912	14.6657	PIW32654.1 MAG: hypothetical protein COW27_03410 [Nitrosopumilales archaeon CG15_BIG_FIL_POST_REV_8_21_14_020_37_12]	2.19e-23	97.8	PIW32654.1 MAG: hypothetical protein COW27_03410 [Nitrosopumilales archaeon CG15_BIG_FIL_POST_REV_8_21_14_020_37_12]
Nspongiisocia_01300	124.918	0.044953	0.478841	0.093878	0.925206	0.999626	105.049	166.508	137.891	64.0119	135.256	140.791	WP_297472004.1 cysteine--tRNA ligase [Nitrosopumilus sp.]<>MCV0409727.1 cysteine--tRNA ligase [Nitrosopumilus sp.]	1.23e-192	554	WP_297472004.1 cysteine--tRNA ligase [Nitrosopumilus sp.]<>MCV0409727.1 cysteine--tRNA ligase [Nitrosopumilus sp.]
Nspongiisocia_01310	16.9984	0.096927	0.936067	0.103547	0.917529	0.999626	25.2521	30.9646	14.5148	3.36905	10.2912	17.5988	KAG2478330.1 MAG: NH(3)-dependent NAD(+) synthetase [Nitrosopumilales archaeon]	2.68e-36	140	KAG2478330.1 MAG: NH(3)-dependent NAD(+) synthetase [Nitrosopumilales archaeon]
Nspongiisocia_01320	80.9989	0.824998	0.658876	1.25213	0.210523	0.999626	110.099	20.4483	48.3828	106.687	77.1843	123.192	MBI1829064.1 Rieske 2Fe-2S domain-containing protein [Nitrososphaerota archaeon]<>MBI3639110.1 Rieske 2Fe-2S domain-containing protein [Nitrososphaerota archaeon]	2.25e-48	159	MBI1829064.1 Rieske 2Fe-2S domain-containing protein [Nitrososphaerota archaeon]<>MBI3639110.1 Rieske 2Fe-2S domain-containing protein [Nitrososphaerota archaeon]
Nspongiisocia_01330	29.6342	0.603442	0.699054	0.863226	0.388013	0.999626	19.1916	14.0217	41.1254	16.8453	38.2246	48.3969	OLD32274.1 hypothetical protein AUI61_03170 [Thaumarchaeota archaeon 13_1_40CM_2_39_13_2]<>OLE40116.1 hypothetical protein AUG16_05595 [Thaumarchaeota archaeon 13_1_20CM_2_39_20]	1.38e-29	110	OLD32274.1 hypothetical protein AUI61_03170 [Thaumarchaeota archaeon 13_1_40CM_2_39_13_2]<>OLE40116.1 hypothetical protein AUG16_05595 [Thaumarchaeota archaeon 13_1_20CM_2_39_20]
Nspongiisocia_01340	159.514	0.076725	0.374587	0.204826	0.837708	0.999626	169.189	114.511	208.046	145.992	149.223	170.122	OLC94216.1 hypothetical protein AUI92_01320 [Thaumarchaeota archaeon 13_1_40CM_3_38_6]<>TLY07070.1 FAD-binding protein [Nitrososphaerota archaeon]	5.35e-188	531	OLC94216.1 hypothetical protein AUI92_01320 [Thaumarchaeota archaeon 13_1_40CM_3_38_6]<>TLY07070.1 FAD-binding protein [Nitrososphaerota archaeon]
Nspongiisocia_01350	60.0729	0.044742	0.400798	0.111632	0.911115	0.999626	61.1101	49.076	72.5742	57.2739	58.807	61.596	MBT5200562.1 peptide-methionine (S)-S-oxide reductase MsrA [Nitrososphaerota archaeon]<>MBT5843046.1 peptide-methionine (S)-S-oxide reductase MsrA [Nitrososphaerota archaeon]	1.67e-74	229	MBT5200562.1 peptide-methionine (S)-S-oxide reductase MsrA [Nitrososphaerota archaeon]<>MBT5843046.1 peptide-methionine (S)-S-oxide reductase MsrA [Nitrososphaerota archaeon]
Nspongiisocia_01360	75.7895	0.335555	0.673461	0.498253	0.618305	0.999626	64.6454	25.7065	53.221	122.409	122.76	65.9957	WP_182133775.1 Lrp/AsnC ligand binding domain-containing protein [Nitrosopumilus sp. b1]<>RDJ30891.1 Lrp/AsnC family transcriptional regulator [Thermoproteota archaeon]<>KAF6243416.1 AsnC family transcriptional regulator [Nitrosopumilus sp. b1]<>RDJ34295.1 Lrp/AsnC family transcriptional regulator [Thermoproteota archaeon]<>RDJ37157.1 Lrp/AsnC family transcriptional regulator [Thermoproteota arch…	1.19e-38	133	WP_182133775.1 Lrp/AsnC ligand binding domain-containing protein [Nitrosopumilus sp. b1]<>RDJ30891.1 Lrp/AsnC family transcriptional regulator [Thermoproteota archaeon]<>KAF6243416.1 AsnC family transcriptional regulator [Nitrosopumilus sp. b1]<>RDJ34295.1 Lrp/AsnC family transcriptional regulator [Thermoproteota archaeon]<>RDJ37157.1 Lrp/AsnC family transcriptional regulator [Thermoproteota arch…
Nspongiisocia_01370	16.2472	-0.18719	0.653908	-0.28627	0.774674	0.999626	16.6664	16.9429	21.7722	13.4762	11.0263	17.5988	MCE9618024.1 GNAT family N-acetyltransferase [Nitrosarchaeum sp.]	4.61e-36	132	MCE9618024.1 GNAT family N-acetyltransferase [Nitrosarchaeum sp.]
Nspongiisocia_01380	2.3256	-0.77001	2.03051	-0.37922	0.704523	0.999626	3.03025	7.59509	0	1.12302	2.20526	0	#N/A	#N/A	#N/A	#N/A
Nspongiisocia_01390	374.334	-0.45702	0.77651	-0.58855	0.556162	0.999626	286.359	53.1656	524.953	722.1	382.246	277.182	MBI2006205.1 hypothetical protein [Nitrosopumilales archaeon]	3.33e-43	147	MBI2006205.1 hypothetical protein [Nitrosopumilales archaeon]
Nspongiisocia_01400	21.8179	0.258712	0.585841	0.441608	0.658773	0.999626	22.7269	17.5271	14.5148	26.9524	22.7877	26.3983	MDA1346985.1 hypothetical protein [Thermoproteota archaeon]<>HJJ23451.1 hypothetical protein [Nitrosopumilus sp.]	8.2e-17	75.9	MDA1346985.1 hypothetical protein [Thermoproteota archaeon]<>HJJ23451.1 hypothetical protein [Nitrosopumilus sp.]
Nspongiisocia_01410	43.8003	0.342128	0.522546	0.654734	0.512639	0.999626	33.3328	29.2119	41.1254	46.0437	66.1579	46.9303	ABK76710.1 hypothetical membrane protein [Cenarchaeum symbiosum A]	2.99e-48	161	ABK76710.1 hypothetical membrane protein [Cenarchaeum symbiosum A]
Nspongiisocia_01420	44.4189	-0.25536	0.700673	-0.36445	0.715523	0.999626	49.4941	75.9509	55.6402	13.4762	36.7544	35.1977	MBS1267559.1 hypothetical protein [Nitrosopumilus sp.]	1e-29	114	MBS1267559.1 hypothetical protein [Nitrosopumilus sp.]
Nspongiisocia_01430	21.6767	-0.04254	0.67161	-0.06335	0.949491	0.999626	26.2622	29.7961	24.1914	12.3532	24.2579	13.1991	MCH2604665.1 hypothetical protein [Candidatus Nitrosopelagicus sp.]	1.01e-42	146	MCH2604665.1 hypothetical protein [Candidatus Nitrosopelagicus sp.]
Nspongiisocia_01440	50.3872	-0.02559	0.4729	-0.05411	0.956844	0.999626	39.3933	37.9754	50.8019	64.0119	60.2772	49.8634	MCS45820381.1 Snf7 family protein [Nitrosarchaeum sp.]	5.68e-65	210	MCS45820381.1 Snf7 family protein [Nitrosarchaeum sp.]
Nspongiisocia_01450	218.954	-0.20359	0.629866	-0.32322	0.746528	0.999626	210.603	80.6248	176.597	445.838	172.746	227.319	GFN41545.1 MAG: thiol-disulfide isomerase [Marine Group I thaumarchaeote]	2.85e-153	447	GFN41545.1 MAG: thiol-disulfide isomerase [Marine Group I thaumarchaeote]
Nspongiisocia_01460	96.5421	-0.09582	0.371037	-0.25825	0.796215	0.999626	82.8269	90.5568	96.7656	112.302	114.674	82.128	MBC8516479.1 sulfite exporter TauE/SafE family protein [Nitrosopumilus sp.]<>MBL7015161.1 sulfite exporter TauE/SafE family protein [Nitrosopumilus sp.]<>MBL7017871.1 sulfite exporter TauE/SafE family protein [Nitrosopumilus sp.]	1.93e-127	371	MBC8516479.1 sulfite exporter TauE/SafE family protein [Nitrosopumilus sp.]<>MBL7015161.1 sulfite exporter TauE/SafE family protein [Nitrosopumilus sp.]<>MBL7017871.1 sulfite exporter TauE/SafE family protein [Nitrosopumilus sp.]
Nspongiisocia_01470	0.861204	-3.56412	3.79046	-0.94029	0.34707	0.999626	0	2.92119	0	2.24603	0	0	#N/A	#N/A	#N/A	#N/A
Nspongiisocia_01480	36.8951	-8.94074	3.90842	-2.28756	#N/A	#N/A	0	3.50543	0	217.865	0	0	#N/A	#N/A	#N/A	#N/A
Nspongiisocia_01490	3.5638	-5.58033	2.73097	-2.04335	0.041018	0.999626	0	1.16847	0	20.2143	0	0	MXY61511.1 hypothetical protein [Cenarchaeum sp. SB0665_bin_23]<>MYG32835.1 hypothetical protein [Cenarchaeum sp. SB0677_bin_16]	1.81e-44	154	MXY61511.1 hypothetical protein [Cenarchaeum sp. SB0665_bin_23]<>MYG32835.1 hypothetical protein [Cenarchaeum sp. SB0677_bin_16]
Nspongiisocia_01500	16.247	-7.75833	3.91051	-1.98397	0.04726	0.999626	0	8.76356	0	88.7183	0	0	#N/A	#N/A	#N/A	#N/A
Nspongiisocia_01510	0.861204	-3.56412	3.79046	-0.94029	0.34707	0.999626	0	2.92119	0	2.24603	0	0	#N/A	#N/A	#N/A	#N/A
Nspongiisocia_01520	1.03322	-3.80269	3.71347	-1.02403	0.305822	0.999626	0	0.584238	0	5.61508	0	0	#N/A	#N/A	#N/A	#N/A
Nspongiisocia_01530	17.9164	-7.89924	3.91017	-2.02018	0.043365	0.999626	0	6.42661	0	101.072	0	0	PTM39807.1 hypothetical protein C8D03_1312 [Bosea sp. 124]	1.11e-66	225	PTM39807.1 hypothetical protein C8D03_1312 [Bosea sp. 124]
Nspongiisocia_01540	23.5239	-8.29177	3.90936	-2.12101	0.033921	0.999626	0	5.25814	0	135.885	0	0	WP_298889421.1 site-specific DNA-methyltransferase [uncultured Serinicoccus sp.]	3.69e-127	375	WP_298889421.1 site-specific DNA-methyltransferase [uncultured Serinicoccus sp.]
Nspongiisocia_01550	1.87169	-4.64812	3.93871	-1.18011	0.237955	0.999626	0	0	0	11.2302	0	0	MYB30426.1 hypothetical protein [Cenarchaeum sp. SB0663_bin_5]<>MYH04670.1 hypothetical protein [Cenarchaeum sp. SB0675_bin_21]	6.82e-11	62	MYB30426.1 hypothetical protein [Cenarchaeum sp. SB0663_bin_5]<>MYH04670.1 hypothetical protein [Cenarchaeum sp. SB0675_bin_21]
Nspongiisocia_01560	0.674034	-3.22407	3.9905	-0.80794	0.419126	0.999626	0	2.92119	0	1.12302	0	0	MDI1494968.1 Transposase [Cenarchaeum symbiont of Oopsacas minuta]	3.06e-84	256	MDI1494968.1 Transposase [Cenarchaeum symbiont of Oopsacas minuta]
Nspongiisocia_01570	4.04662	-4.74029	2.12598	-2.2297	0.025767	0.999626	0	13.4375	0	10.1072	0.735088	0	MBI5146782.1 IS6 family transposase [Nitrososphaerota archaeon]	2.4e-74	238	MBI5146782.1 IS6 family transposase [Nitrososphaerota archaeon]
Nspongiisocia_01580	4.97024	-0.0265	1.31072	-0.02022	0.983868	0.999626	2.52521	1.16847	2.41914	11.2302	5.14562	7.33286	EIJ65379.1 hypothetical protein BD31_I1473 [Candidatus Nitrosopumilus salaria BD31]	5.05e-06	48.1	EIJ65379.1 hypothetical protein BD31_I1473 [Candidatus Nitrosopumilus salaria BD31]
Nspongiisocia_01590	32.3396	-0.01133	0.55674	-0.02036	0.98376	0.999626	24.7471	34.47	41.1254	22.4603	43.3702	27.8649	WP_012215202.1 pyridoxal phosphate-dependent aminotransferase family protein [Nitrosopumilus maritimus]<>ABX12715.1 8-amino-7-oxononanoate synthase [Nitrosopumilus maritimus SCM1]	4.04e-143	421	WP_012215202.1 pyridoxal phosphate-dependent aminotransferase family protein [Nitrosopumilus maritimus]<>ABX12715.1 8-amino-7-oxononanoate synthase [Nitrosopumilus maritimus SCM1]
Nspongiisocia_01600	86.5701	-0.05145	0.350597	-0.14676	0.883321	0.999626	75.7563	81.7933	89.5081	93.2104	94.0913	85.0611	NQV39800.1 biotin synthase BioB [Nitrosopumilus sp.]	2.37e-157	453	NQV39800.1 biotin synthase BioB [Nitrosopumilus sp.]
Nspongiisocia_01610	111.02	0.053238	0.52031	0.10232	0.918503	0.999626	131.816	163.587	111.28	51.6588	105.118	102.66	MBA4462904.1 adenosylmethionine--8-amino-7-oxononanoate transaminase [Nitrosopumilaceae archaeon]	1.89e-210	597	MBA4462904.1 adenosylmethionine--8-amino-7-oxononanoate transaminase [Nitrosopumilaceae archaeon]
Nspongiisocia_01620	65.0037	-0.14977	0.520919	-0.28752	0.773715	0.999626	55.0496	74.1982	96.7656	34.8135	55.8667	73.3286	MCE9653369.1 dethiobiotin synthase [Nitrosarchaeum sp.]	4.73e-65	211	MCE9653369.1 dethiobiotin synthase [Nitrosarchaeum sp.]
Nspongiisocia_01630	172.337	-0.19958	0.314445	-0.63472	0.525614	0.999626	158.078	217.336	164.501	169.576	170.54	153.99	GBL42384.1 hydroxymethylglutaryl-CoA synthase [Nitrosarchaeum sp.]<>GDY15572.1 hydroxymethylglutaryl-CoA synthase [Nitrosopumilaceae archaeon]	2.11e-246	690	GBL42384.1 hydroxymethylglutaryl-CoA synthase [Nitrosarchaeum sp.]<>GDY15572.1 hydroxymethylglutaryl-CoA synthase [Nitrosopumilaceae archaeon]
Nspongiisocia_01640	35.6854	0.02726	0.584135	0.046667	0.962779	0.999626	28.7874	34.47	53.221	19.0913	33.079	45.4637	NIP62535.1 thioredoxin domain-containing protein [Nitrosopumilaceae archaeon]<>NIU02576.1 thioredoxin domain-containing protein [Nitrosopumilaceae archaeon]<>NIU89042.1 thioredoxin domain-containing protein [Nitrosopumilaceae archaeon]<>NIV67146.1 thioredoxin domain-containing protein [Nitrosopumilaceae archaeon]<>NIX63177.1 thioredoxin domain-containing protein [Nitrosopumilaceae archaeon]	3.31e-77	243	NIP62535.1 thioredoxin domain-containing protein [Nitrosopumilaceae archaeon]<>NIU02576.1 thioredoxin domain-containing protein [Nitrosopumilaceae archaeon]<>NIU89042.1 thioredoxin domain-containing protein [Nitrosopumilaceae archaeon]<>NIV67146.1 thioredoxin domain-containing protein [Nitrosopumilaceae archaeon]<>NIX63177.1 thioredoxin domain-containing protein [Nitrosopumilaceae archaeon]
Nspongiisocia_01650	87.3646	0.036471	0.420164	0.086803	0.930828	0.999626	98.9883	115.095	79.8316	62.8889	79.3895	87.9943	KRT60592.1 glyceraldehyde-3-phosphate dehydrogenase, glyceraldehyde-3-phosphate dehydrogenase (NAD(P)) [Thaumarchaeota archaeon CSP1-1]	1.26e-169	486	KRT60592.1 glyceraldehyde-3-phosphate dehydrogenase, glyceraldehyde-3-phosphate dehydrogenase (NAD(P)) [Thaumarchaeota archaeon CSP1-1]
Nspongiisocia_01660	120.507	-0.06734	0.420823	-0.16001	0.872874	0.999626	84.8471	147.228	123.376	98.8255	157.309	111.459	KAG2478917.1 MAG: HlyC/CorC family transporter [Nitrosopumilales archaeon]	2.96e-206	585	KAG2478917.1 MAG: HlyC/CorC family transporter [Nitrosopumilales archaeon]
Nspongiisocia_01670	162.28	0.645109	0.497898	1.29567	0.195091	0.999626	235.855	60.7607	154.825	166.207	159.514	196.52	RJQ29540.1 hypothetical protein C4565_01980 [Candidatus Parcubacteria bacterium]	1.55e-24	100	RJQ29540.1 hypothetical protein C4565_01980 [Candidatus Parcubacteria bacterium]
Nspongiisocia_01680	19.4595	-0.2402	0.79915	-0.30057	0.763745	0.999626	12.121	38.5597	14.5148	8.98413	19.1123	23.4651	WP_162858593.1 hypothetical protein [Candidatus Nitrosotenuis aquarius]	5.23e-30	115	WP_162858593.1 hypothetical protein [Candidatus Nitrosotenuis aquarius]
Nspongiisocia_01690	159.704	-0.27273	0.34423	-0.7923	0.428184	0.999626	175.25	203.899	154.825	165.083	128.64	130.525	MCH8085458.1 threonine synthase [Nitrososphaerota archaeon]	8.64e-257	715	MCH8085458.1 threonine synthase [Nitrososphaerota archaeon]
Nspongiisocia_01700	59.0749	0.569004	0.734835	0.774329	0.438736	0.999626	61.1101	32.7173	12.0957	96.5794	63.9527	87.9943	WP_014963630.1 MULTISPECIES: elongation factor 1-beta [Nitrosopumilus]<>AFS81248.1 translation elongation factor aEF-1 beta [Candidatus Nitrosopumilus koreensis AR1]	2.93e-34	123	WP_014963630.1 MULTISPECIES: elongation factor 1-beta [Nitrosopumilus]<>AFS81248.1 translation elongation factor aEF-1 beta [Candidatus Nitrosopumilus koreensis AR1]
Nspongiisocia_01710	239.111	-0.08693	0.453151	-0.19183	0.847872	0.999626	211.108	372.159	224.98	140.377	246.99	239.051	MDH3501459.1 CDC48 family AAA ATPase [Nitrosopumilus sp.]	5.28e-293	829	MDH3501459.1 CDC48 family AAA ATPase [Nitrosopumilus sp.]
Nspongiisocia_01720	15.7897	-0.05795	0.70196	-0.08255	0.934208	0.999626	14.6462	9.3478	24.1914	15.7222	13.2316	17.5988	MDH3695919.1 hypothetical protein [Nitrosopumilus sp.]<>MDH3793874.1 hypothetical protein [Nitrosopumilus sp.]<>MDH3854828.1 hypothetical protein [Nitrosopumilus sp.]	1.26e-28	109	MDH3695919.1 hypothetical protein [Nitrosopumilus sp.]<>MDH3793874.1 hypothetical protein [Nitrosopumilus sp.]<>MDH3854828.1 hypothetical protein [Nitrosopumilus sp.]
Nspongiisocia_01730	73.5685	0.0087	0.395267	0.022009	0.98244	0.999626	61.6151	77.1194	58.0593	83.1032	77.9193	83.5946	WP_182133184.1 heme o synthase [Nitrosopumilus sp. b1]<>RDJ32769.1 protoheme IX farnesyltransferase [Thermoproteota archaeon]<>KAF6243682.1 protoheme IX farnesyltransferase [Nitrosopumilus sp. b1]<>RDJ33424.1 protoheme IX farnesyltransferase [Thermoproteota archaeon]<>RDJ36052.1 protoheme IX farnesyltransferase [Thermoproteota archaeon]<>RDJ38380.1 protoheme IX farnesyltransferase [Thermoproteota…	1.56e-154	443	WP_182133184.1 heme o synthase [Nitrosopumilus sp. b1]<>RDJ32769.1 protoheme IX farnesyltransferase [Thermoproteota archaeon]<>KAF6243682.1 protoheme IX farnesyltransferase [Nitrosopumilus sp. b1]<>RDJ33424.1 protoheme IX farnesyltransferase [Thermoproteota archaeon]<>RDJ36052.1 protoheme IX farnesyltransferase [Thermoproteota archaeon]<>RDJ38380.1 protoheme IX farnesyltransferase [Thermoproteota…
Nspongiisocia_01740	212.578	0.241522	0.466772	0.517431	0.604855	0.999626	251.006	112.174	169.34	303.214	203.619	236.118	KAG2480215.1 MAG: Blue (Type1) copper domain-containing protein [Nitrosopumilales archaeon]<>MCZ6584012.1 plastocyanin/azurin family copper-binding protein [Nitrososphaerota archaeon]	3.05e-134	399	KAG2480215.1 MAG: Blue (Type1) copper domain-containing protein [Nitrosopumilales archaeon]<>MCZ6584012.1 plastocyanin/azurin family copper-binding protein [Nitrososphaerota archaeon]
Nspongiisocia_01750	16.4886	0.312556	0.81772	0.382229	0.702292	0.999626	18.6866	24.538	14.5148	4.49207	14.7018	21.9986	MDC0438115.1 M67 family metallopeptidase [Nitrosopumilus sp.]<>MDC0522504.1 M67 family metallopeptidase [Nitrosopumilus sp.]<>MDC3292605.1 M67 family metallopeptidase [Nitrosopumilus sp.]	6.01e-39	138	MDC0438115.1 M67 family metallopeptidase [Nitrosopumilus sp.]<>MDC0522504.1 M67 family metallopeptidase [Nitrosopumilus sp.]<>MDC3292605.1 M67 family metallopeptidase [Nitrosopumilus sp.]
Nspongiisocia_01760	426.884	0.357387	0.664044	0.538198	0.59044	0.999626	469.184	95.815	309.65	717.608	452.814	516.233	WP_182133178.1 DUF2024 family protein [Nitrosopumilus sp. b1]<>KAF6243664.1 DUF2024 domain-containing protein [Nitrosopumilus sp. b1]	9.34e-50	162	WP_182133178.1 DUF2024 family protein [Nitrosopumilus sp. b1]<>KAF6243664.1 DUF2024 domain-containing protein [Nitrosopumilus sp. b1]
Nspongiisocia_01770	392.334	-0.09217	0.494485	-0.18639	0.852135	0.999626	424.74	237.785	290.297	686.163	326.379	388.641	MBM3895251.1 sodium-translocating pyrophosphatase [Nitrososphaerota archaeon]	0	951	MBM3895251.1 sodium-translocating pyrophosphatase [Nitrososphaerota archaeon]
Nspongiisocia_01780	810.464	-0.66671	0.777078	-0.85797	0.390909	0.999626	569.688	218.505	452.379	2312.29	710.095	599.828	MCH8975516.1 DNA primase [Nitrososphaerota archaeon]	3.82e-193	548	MCH8975516.1 DNA primase [Nitrososphaerota archaeon]
Nspongiisocia_01790	58.0476	0.290375	0.419304	0.692517	0.488613	0.999626	69.6958	61.9292	53.221	41.5516	66.1579	55.7297	MCH8996446.1 CTP-dependent riboflavin kinase [Nitrososphaerota archaeon]	3.61e-71	227	MCH8996446.1 CTP-dependent riboflavin kinase [Nitrososphaerota archaeon]
Nspongiisocia_01800	105.678	0.182913	0.512878	0.35664	0.721362	0.999626	74.2412	53.7499	113.7	130.27	133.051	129.058	MBI2007025.1 FAD synthase [Nitrosopumilales archaeon]	2.04e-67	215	MBI2007025.1 FAD synthase [Nitrosopumilales archaeon]
Nspongiisocia_01810	71.4947	-0.46942	0.430088	-1.09146	0.27507	0.999626	76.7664	101.073	79.8316	68.504	54.3965	48.3969	WP_179362330.1 diphthine synthase [Nitrosopumilus oxyclinae]<>QLH05095.1 diphthine synthase [Nitrosopumilus oxyclinae]	4.81e-138	405	WP_179362330.1 diphthine synthase [Nitrosopumilus oxyclinae]<>QLH05095.1 diphthine synthase [Nitrosopumilus oxyclinae]
Nspongiisocia_01820	82.6928	-0.35761	0.412452	-0.86704	0.385922	0.999626	69.6958	71.277	118.538	89.8413	60.2772	86.5277	MDH3277608.1 M20/M25/M40 family metallo-hydrolase [Nitrosopumilus sp.]<>MDH3385900.1 M20/M25/M40 family metallo-hydrolase [Nitrosopumilus sp.]	4.75e-167	482	MDH3277608.1 M20/M25/M40 family metallo-hydrolase [Nitrosopumilus sp.]<>MDH3385900.1 M20/M25/M40 family metallo-hydrolase [Nitrosopumilus sp.]
Nspongiisocia_01830	108.765	0.119173	0.365957	0.325648	0.744691	0.999626	128.786	127.948	87.089	96.5794	109.528	102.66	WP_182133287.1 lysine biosynthesis protein LysX [Nitrosopumilus sp. b1]<>KAF6243757.1 lysine biosynthesis protein LysX [Nitrosopumilus sp. b1]	3.62e-146	421	WP_182133287.1 lysine biosynthesis protein LysX [Nitrosopumilus sp. b1]<>KAF6243757.1 lysine biosynthesis protein LysX [Nitrosopumilus sp. b1]
Nspongiisocia_01840	63.69	-0.03688	0.752909	-0.04898	0.960934	0.999626	52.0194	12.269	79.8316	102.195	68.3632	67.4623	NWK06128.1 lysine biosynthesis protein LysW [Marine Group I thaumarchaeote]	1.42e-20	86.3	NWK06128.1 lysine biosynthesis protein LysW [Marine Group I thaumarchaeote]
Nspongiisocia_01850	130.451	-0.46839	0.510106	-0.91821	0.358508	0.999626	103.029	85.2987	118.538	250.433	118.349	107.06	WP_297471623.1 2-isopropylmalate synthase [Nitrosopumilus sp.]<>MCV0409316.1 2-isopropylmalate synthase [Nitrosopumilus sp.]	1.19e-229	641	WP_297471623.1 2-isopropylmalate synthase [Nitrosopumilus sp.]<>MCV0409316.1 2-isopropylmalate synthase [Nitrosopumilus sp.]
Nspongiisocia_01860	26.805	-1.23111	1.34927	-0.91243	0.361544	0.999626	22.7269	13.4375	2.41914	96.5794	0.735088	24.9317	#N/A	#N/A	#N/A	#N/A
Nspongiisocia_01870	4.85276	-0.83201	1.93542	-0.42989	0.667278	0.999626	9.09076	15.1902	0	3.36905	0	1.46657	#N/A	#N/A	#N/A	#N/A
Nspongiisocia_01880	17.2144	0.035752	0.834252	0.042855	0.965817	0.999626	7.07059	10.5163	12.0957	28.0754	26.4632	19.0654	MBC8250801.1 Lrp/AsnC family transcriptional regulator [Candidatus Nitrosopelagicus sp.]	1.71e-12	69.3	MBC8250801.1 Lrp/AsnC family transcriptional regulator [Candidatus Nitrosopelagicus sp.]
Nspongiisocia_01890	144.555	-0.29034	0.366553	-0.79209	0.428306	0.999626	118.18	190.462	171.759	114.548	135.991	136.391	MDG7054186.1 aspartate aminotransferase family protein [Nitrososphaerota archaeon]	2.63e-215	605	MDG7054186.1 aspartate aminotransferase family protein [Nitrososphaerota archaeon]
Nspongiisocia_01900	88.2397	-0.06002	0.413422	-0.14518	0.884569	0.999626	71.716	85.8829	70.155	112.302	79.3895	109.993	WP_297441928.1 [LysW]-aminoadipate/[LysW]-glutamate kinase [Nitrosopumilus sp.]<>MCV0431183.1 [LysW]-aminoadipate/[LysW]-glutamate kinase [Nitrosopumilus sp.]	3.87e-134	390	WP_297441928.1 [LysW]-aminoadipate/[LysW]-glutamate kinase [Nitrosopumilus sp.]<>MCV0431183.1 [LysW]-aminoadipate/[LysW]-glutamate kinase [Nitrosopumilus sp.]
Nspongiisocia_01910	104.264	-0.20689	0.570396	-0.36272	0.716813	0.999626	109.089	57.8395	77.4124	199.897	91.886	89.4608	RZD37766.1 N-acetyl-gamma-glutamyl-phosphate reductase [Nitrososphaerota archaeon]	6.79e-224	624	RZD37766.1 N-acetyl-gamma-glutamyl-phosphate reductase [Nitrososphaerota archaeon]
Nspongiisocia_01920	126.518	0.060994	0.375024	0.16264	0.870802	0.999626	136.866	123.858	159.663	89.8413	121.29	127.592	NOS62822.1 lysine biosynthesis protein LysX [Nitrosarchaeum sp.]	2.07e-138	402	NOS62822.1 lysine biosynthesis protein LysX [Nitrosarchaeum sp.]
Nspongiisocia_01930	36.2647	0.13368	0.727468	0.183761	0.854201	0.999626	53.0294	12.269	31.4488	60.6429	27.9334	32.2646	MDH3203965.1 alpha-aminoadipate/glutamate carrier protein LysW/ArgW [Nitrosopumilus sp.]<>MDH3279389.1 alpha-aminoadipate/glutamate carrier protein LysW/ArgW [Nitrosopumilus sp.]<>MDH3341751.1 alpha-aminoadipate/glutamate carrier protein LysW/ArgW [Nitrosopumilus sp.]<>MDH3764250.1 alpha-aminoadipate/glutamate carrier protein LysW/ArgW [Nitrosopumilus sp.]	2.72e-22	90.5	MDH3203965.1 alpha-aminoadipate/glutamate carrier protein LysW/ArgW [Nitrosopumilus sp.]<>MDH3279389.1 alpha-aminoadipate/glutamate carrier protein LysW/ArgW [Nitrosopumilus sp.]<>MDH3341751.1 alpha-aminoadipate/glutamate carrier protein LysW/ArgW [Nitrosopumilus sp.]<>MDH3764250.1 alpha-aminoadipate/glutamate carrier protein LysW/ArgW [Nitrosopumilus sp.]
Nspongiisocia_01940	220.621	0.475854	0.350824	1.35639	0.174975	0.999626	208.077	146.644	183.855	223.48	288.89	272.782	KAG0511551.1 MAG: Argininosuccinate synthase [Nitrosopumilales archaeon]	1.55e-213	601	KAG0511551.1 MAG: Argininosuccinate synthase [Nitrosopumilales archaeon]
Nspongiisocia_01950	128.295	-0.27869	0.313196	-0.88982	0.373563	0.999626	110.099	140.801	154.825	126.901	119.819	117.326	MCH7968975.1 ABC transporter substrate-binding protein [Nitrososphaerota archaeon]	4.88e-125	372	MCH7968975.1 ABC transporter substrate-binding protein [Nitrososphaerota archaeon]
Nspongiisocia_01960	88.9088	-0.33096	0.393271	-0.84156	0.400034	0.999626	88.8874	98.7361	123.376	76.3651	66.893	79.1949	GDY16183.1 nitrate/sulfonate/bicarbonate ABC transporter ATP-binding protein [Nitrosopumilaceae archaeon]	1.92e-113	337	GDY16183.1 nitrate/sulfonate/bicarbonate ABC transporter ATP-binding protein [Nitrosopumilaceae archaeon]
Nspongiisocia_01970	92.82	-0.29635	0.441386	-0.6714	0.501965	0.999626	81.8168	102.826	142.729	62.8889	83.065	83.5946	MCV0401492.1 ABC transporter permease [Nitrosopumilus sp.]	1.95e-117	344	MCV0401492.1 ABC transporter permease [Nitrosopumilus sp.]
Nspongiisocia_01980	19.6004	0.94253	0.917423	1.02737	0.304247	0.999626	9.09076	17.5271	19.3531	3.36905	27.1983	41.064	MCH7560087.1 hypothetical protein [Nitrososphaerota archaeon]	1.95e-59	192	MCH7560087.1 hypothetical protein [Nitrososphaerota archaeon]
Nspongiisocia_01990	9.3031	0.145525	0.887562	0.16396	0.869763	0.999626	10.6059	4.08966	14.5148	8.98413	10.2912	7.33286	MBN2246240.1 type II toxin-antitoxin system Phd/YefM family antitoxin [Candidatus Aminicenantes bacterium]	0.000379	47.8	MBN2246240.1 type II toxin-antitoxin system Phd/YefM family antitoxin [Candidatus Aminicenantes bacterium]
Nspongiisocia_02000	6.70191	-0.466	0.977395	-0.47678	0.633518	0.999626	5.55546	8.17933	12.0957	3.36905	5.14562	5.86629	MBS3093526.1 type II toxin-antitoxin system RelE/ParE family toxin [Candidatus Pacearchaeota archaeon]	9.48e-11	64.3	MBS3093526.1 type II toxin-antitoxin system RelE/ParE family toxin [Candidatus Pacearchaeota archaeon]
Nspongiisocia_02010	230.046	-0.10993	0.4294	-0.25602	0.797938	0.999626	204.037	159.497	195.95	360.488	218.321	241.984	KEQ56623.1 Virginiamycin B lyase protein [Marine Group I thaumarchaeote SCGC AAS2999-N04]<>KER06153.1 Virginiamycin B lyase protein [Marine Group I thaumarchaeote SCGC AAS2999-E16]<>KFM15889.1 Virginiamycin B lyase protein [Marine Group I thaumarchaeote SCGC AAS2999-D11]<>KFM17454.1 Virginiamycin B lyase protein [Marine Group I thaumarchaeote SCGC RSA3]<>KFM21329.1 Virginiamycin B lyase protein […	1.84e-155	464	KEQ56623.1 Virginiamycin B lyase protein [Marine Group I thaumarchaeote SCGC AAS2999-N04]<>KER06153.1 Virginiamycin B lyase protein [Marine Group I thaumarchaeote SCGC AAS2999-E16]<>KFM15889.1 Virginiamycin B lyase protein [Marine Group I thaumarchaeote SCGC AAS2999-D11]<>KFM17454.1 Virginiamycin B lyase protein [Marine Group I thaumarchaeote SCGC RSA3]<>KFM21329.1 Virginiamycin B lyase protein […
Nspongiisocia_02020	37.5251	-0.14123	0.703469	-0.20077	0.840881	0.999626	40.4034	22.201	19.3531	76.3651	40.4299	26.3983	ABK77152.1 peptidyl-tRNA hydrolase [Cenarchaeum symbiosum A]	8.45e-51	167	ABK77152.1 peptidyl-tRNA hydrolase [Cenarchaeum symbiosum A]
Nspongiisocia_02030	90.0352	-0.12295	0.504279	-0.24382	0.807374	0.999626	94.4429	134.959	99.1847	47.1667	82.3299	82.128	MDH3617634.1 NAD(P)/FAD-dependent oxidoreductase [Nitrosopumilus sp.]<>MDH3825011.1 NAD(P)/FAD-dependent oxidoreductase [Nitrosopumilus sp.]	1.12e-154	451	MDH3617634.1 NAD(P)/FAD-dependent oxidoreductase [Nitrosopumilus sp.]<>MDH3825011.1 NAD(P)/FAD-dependent oxidoreductase [Nitrosopumilus sp.]
Nspongiisocia_02040	93.6252	-0.32191	0.530545	-0.60675	0.544015	0.999626	90.9076	131.453	135.472	46.0437	88.9457	68.9288	KRT61239.1 tRNA pseudouridine synthase TruD, tRNA pseudouridsynthase [Thaumarchaeota archaeon CSP1-1]	1.31e-141	419	KRT61239.1 tRNA pseudouridine synthase TruD, tRNA pseudouridsynthase [Thaumarchaeota archaeon CSP1-1]
Nspongiisocia_02050	29.2726	1.46044	0.663243	2.20198	0.027667	0.999626	23.737	9.93204	14.5148	22.4603	53.6614	51.33	MDI1496170.1 putative membrane protein [Cenarchaeum symbiont of Oopsacas minuta]	6.34e-28	110	MDI1496170.1 putative membrane protein [Cenarchaeum symbiont of Oopsacas minuta]
Nspongiisocia_02060	19.5105	-0.19567	0.631325	-0.30993	0.756616	0.999626	17.1714	15.1902	16.934	30.3214	19.8474	17.5988	NWK06069.1 hypothetical protein [Marine Group I thaumarchaeote]	3.73e-39	137	NWK06069.1 hypothetical protein [Marine Group I thaumarchaeote]
Nspongiisocia_02070	9.1185	0.150109	0.92408	0.162442	0.870958	0.999626	16.6664	8.76356	9.67656	7.86112	4.41053	7.33286	MDH3677430.1 hypothetical protein [Nitrosopumilus sp.]	7.37e-17	79	MDH3677430.1 hypothetical protein [Nitrosopumilus sp.]
Nspongiisocia_02080	19.9334	-0.64233	0.793844	-0.80914	0.418433	0.999626	16.6664	25.7065	41.1254	6.7381	13.2316	16.1323	MCH7967795.1 hypothetical protein [Nitrososphaerota archaeon]	2.15e-15	72.8	MCH7967795.1 hypothetical protein [Nitrososphaerota archaeon]
Nspongiisocia_02090	4.0517	-0.82761	1.40492	-0.58908	0.555808	0.999626	3.5353	7.59509	2.41914	5.61508	5.14562	0	#N/A	#N/A	#N/A	#N/A
Nspongiisocia_02130	42.8587	0.026338	0.676146	0.038952	0.968928	0.999626	39.3933	15.7744	38.7062	72.9961	36.0193	54.2631	MDH3764720.1 hypothetical protein [Nitrosopumilus sp.]	3.74e-37	140	MDH3764720.1 hypothetical protein [Nitrosopumilus sp.]
Nspongiisocia_02140	41.3245	-0.06331	0.563378	-0.11238	0.910526	0.999626	57.5748	30.9646	53.221	43.7976	24.2579	38.1309	WP_156492338.1 DUF5011 domain-containing protein, partial [Oleiphilus sp. HI0080]<>KZZ17577.1 hypothetical protein A3751_11235, partial [Oleiphilus sp. HI0080]	6.95e-74	275	WP_156492338.1 DUF5011 domain-containing protein, partial [Oleiphilus sp. HI0080]<>KZZ17577.1 hypothetical protein A3751_11235, partial [Oleiphilus sp. HI0080]
Nspongiisocia_02180	12.3847	-0.8838	1.39445	-0.6338	0.526211	0.999626	6.56555	0.584238	2.41914	44.9207	8.08597	11.7326	MBR9701694.1 DUF5011 domain-containing protein [Candidatus Pacearchaeota archaeon]	6.17e-14	77	MBR9701694.1 DUF5011 domain-containing protein [Candidatus Pacearchaeota archaeon]
Nspongiisocia_02190	1.34252	2.35855	2.27356	1.03738	0.299558	0.999626	2.52521	0	0	1.12302	2.94035	1.46657	WP_231876956.1 DUF5011 domain-containing protein, partial [Oleiphilus sp. HI0080]	3.89e-48	169	WP_231876956.1 DUF5011 domain-containing protein, partial [Oleiphilus sp. HI0080]
Nspongiisocia_02200	43.8437	-0.22458	0.963205	-0.23316	0.815638	0.999626	57.0698	4.08966	45.9636	92.0874	22.7877	41.064	WP_224525006.1 DUF5011 domain-containing protein [Winogradskyella sp. D23]<>MCA0131360.1 DUF5011 domain-containing protein [Winogradskyella sp. D23]	5.68e-84	290	WP_224525006.1 DUF5011 domain-containing protein [Winogradskyella sp. D23]<>MCA0131360.1 DUF5011 domain-containing protein [Winogradskyella sp. D23]
Nspongiisocia_02220	146.591	-0.98122	0.727886	-1.34805	0.177644	0.999626	131.311	64.2661	104.023	415.516	70.5685	93.8606	MDD1670920.1 DUF2341 domain-containing protein [Methanomicrobiales archaeon]	1.36e-42	177	MDD1670920.1 DUF2341 domain-containing protein [Methanomicrobiales archaeon]
Nspongiisocia_02230	26.5521	-1.7591	0.950197	-1.8513	0.064127	0.999626	2.52521	12.8532	48.3828	61.7659	22.0526	11.7326	MCZ6694157.1 DUF2341 domain-containing protein [Bacteroidota bacterium]	0.000104	53.1	MCZ6694157.1 DUF2341 domain-containing protein [Bacteroidota bacterium]
Nspongiisocia_02240	175.623	-0.02593	0.518765	-0.04999	0.960128	0.999626	136.361	86.4672	275.782	171.821	217.586	165.722	WP_142456194.1 DUF2341 domain-containing protein [Gracilimonas mengyeensis]<>SMO96197.1 conserved repeat domain-containing protein/repeat-containing protein [Gracilimonas mengyeensis]	1.21e-47	199	WP_142456194.1 DUF2341 domain-containing protein [Gracilimonas mengyeensis]<>SMO96197.1 conserved repeat domain-containing protein/repeat-containing protein [Gracilimonas mengyeensis]
Nspongiisocia_02250	172.61	-0.58524	0.766647	-0.76337	0.445242	0.999626	181.31	50.8287	113.7	457.068	122.76	109.993	WP_162843266.1 DUF5011 domain-containing protein [Ichthyenterobacterium magnum]	1.3e-76	278	WP_162843266.1 DUF5011 domain-containing protein [Ichthyenterobacterium magnum]
Nspongiisocia_02260	38.6244	-2.23907	1.20389	-1.85987	#N/A	#N/A	7.57563	6.42661	7.25742	177.437	21.3176	11.7326	#N/A	#N/A	#N/A	#N/A
Nspongiisocia_02280	151.281	-1.29175	0.714795	-1.80716	0.070737	0.999626	103.029	62.5134	130.633	451.453	82.3299	77.7283	WP_293058015.1 LamG-like jellyroll fold domain-containing protein, partial [Okeania sp. SIO2B3]<>NET41386.1 hypothetical protein [Okeania sp. SIO2B3]	3.27e-27	129	WP_293058015.1 LamG-like jellyroll fold domain-containing protein, partial [Okeania sp. SIO2B3]<>NET41386.1 hypothetical protein [Okeania sp. SIO2B3]
Nspongiisocia_02290	2.88292	-2.43062	2.54065	-0.95669	0.338724	0.999626	2.52521	0	2.41914	12.3532	0	0	#N/A	#N/A	#N/A	#N/A
Nspongiisocia_02300	34.0474	-1.33922	0.759463	-1.76337	0.077838	0.999626	19.1916	26.8749	19.3531	99.9485	21.3176	17.5988	WP_104418994.1 DUF2341 domain-containing protein [Neolewinella xylanilytica]<>PPK88449.1 putative secreted protein (Por secretion system target) [Neolewinella xylanilytica]	3.69e-17	96.3	WP_104418994.1 DUF2341 domain-containing protein [Neolewinella xylanilytica]<>PPK88449.1 putative secreted protein (Por secretion system target) [Neolewinella xylanilytica]
Nspongiisocia_02310	3.97861	-1.11896	1.47012	-0.76114	0.446576	0.999626	5.05042	4.08966	2.41914	10.1072	2.20526	0	MDD1663283.1 DUF2341 domain-containing protein [Methanomicrobiales archaeon]	6.14e-23	102	MDD1663283.1 DUF2341 domain-containing protein [Methanomicrobiales archaeon]
Nspongiisocia_02320	10.4012	-4.72008	1.8859	-2.50283	0.012321	0.999626	0	17.5271	0	42.6746	2.20526	0	PCJ65289.1 hypothetical protein COA58_10550 [Bacteroidota bacterium]	5.84e-18	94.7	PCJ65289.1 hypothetical protein COA58_10550 [Bacteroidota bacterium]
Nspongiisocia_02330	66.1077	-0.19806	0.732247	-0.27048	0.786791	0.999626	64.1404	26.8749	36.2871	148.238	46.3105	74.7951	MBI2488773.1 DUF2341 domain-containing protein [Planctomycetota bacterium]	6.33e-27	130	MBI2488773.1 DUF2341 domain-containing protein [Planctomycetota bacterium]
Nspongiisocia_02340	9.49342	-0.30569	1.00882	-0.30301	0.761879	0.999626	14.1412	11.6847	14.5148	5.61508	2.20526	8.79943	#N/A	#N/A	#N/A	#N/A
Nspongiisocia_02350	2.84888	0.290714	1.95741	0.14852	0.881932	0.999626	3.5353	5.25814	2.41914	0	5.8807	0	#N/A	#N/A	#N/A	#N/A
Nspongiisocia_02380	10.0583	0.19134	0.971686	0.196915	0.843894	0.999626	12.121	6.42661	19.3531	3.36905	5.8807	13.1991	#N/A	#N/A	#N/A	#N/A
Nspongiisocia_02390	1.70042	-1.51918	2.70427	-0.56177	0.574271	0.999626	2.52521	5.25814	2.41914	0	0	0	#N/A	#N/A	#N/A	#N/A
Nspongiisocia_02410	97.1747	-0.31908	0.637612	-0.50043	0.616775	0.999626	96.4631	171.182	120.957	31.4445	86.7404	76.2617	TBR21606.1 MAG: DUF87 domain-containing protein [Candidatus Nitrosotenuis sp.]	2.01e-98	324	TBR21606.1 MAG: DUF87 domain-containing protein [Candidatus Nitrosotenuis sp.]
Nspongiisocia_02420	15.7608	0.491496	1.16875	0.420533	0.674096	0.999626	12.121	22.201	16.934	0	18.3772	24.9317	#N/A	#N/A	#N/A	#N/A
Nspongiisocia_02430	31.1765	0.257891	0.658301	0.391752	0.695241	0.999626	30.3025	39.7282	33.8679	11.2302	27.9334	43.9971	#N/A	#N/A	#N/A	#N/A
Nspongiisocia_02440	22.0234	0.242243	0.623661	0.388421	0.697704	0.999626	20.2017	25.1222	24.1914	11.2302	26.4632	24.9317	#N/A	#N/A	#N/A	#N/A
Nspongiisocia_02450	24.8429	-0.9597	0.799019	-1.2011	0.229711	0.999626	22.7269	53.1656	36.2871	8.98413	11.7614	16.1323	MCS6768366.1 hypothetical protein [Candidatus Nitrosocaldus sp.]	1.28e-07	65.5	MCS6768366.1 hypothetical protein [Candidatus Nitrosocaldus sp.]
Nspongiisocia_02460	29.0567	-0.21298	0.84501	-0.25204	0.801011	0.999626	29.7975	50.8287	36.2871	6.7381	37.4895	13.1991	#N/A	#N/A	#N/A	#N/A
Nspongiisocia_02470	56.217	0.007142	0.675153	0.010578	0.99156	0.999626	70.2009	97.5677	48.3828	21.3373	35.2842	64.5291	MDH3779633.1 hypothetical protein [Nitrosopumilus sp.]	4.17e-06	60.8	MDH3779633.1 hypothetical protein [Nitrosopumilus sp.]
Nspongiisocia_02480	160.628	0.038484	0.574435	0.066994	0.946586	0.999626	141.917	64.8504	142.729	268.401	200.679	145.191	KFM20739.1 DeoC/LacD domain containing protein [Marine Group I thaumarchaeote SCGC AAS2999-D07]	1.22e-144	419	KFM20739.1 DeoC/LacD domain containing protein [Marine Group I thaumarchaeote SCGC AAS2999-D07]
Nspongiisocia_02490	87.5664	0.117537	0.382243	0.307493	0.758468	0.999626	92.9278	94.0623	96.7656	61.7659	90.4158	89.4608	MCH8975075.1 alcohol dehydrogenase catalytic domain-containing protein [Nitrososphaerota archaeon]	2.57e-146	427	MCH8975075.1 alcohol dehydrogenase catalytic domain-containing protein [Nitrososphaerota archaeon]
Nspongiisocia_02500	79.0717	-0.14224	0.648027	-0.2195	0.82626	0.999626	74.2412	36.2227	53.221	159.468	89.6808	61.596	WP_048115913.1 V-type ATP synthase subunit F [Nitrosopumilus adriaticus]<>AJW70549.1 Vacuolar H+transporting two-sector ATPase F subunit [Nitrosopumilus adriaticus]	2.28e-42	144	WP_048115913.1 V-type ATP synthase subunit F [Nitrosopumilus adriaticus]<>AJW70549.1 Vacuolar H+transporting two-sector ATPase F subunit [Nitrosopumilus adriaticus]
Nspongiisocia_02510	223.872	0.535293	0.376326	1.42242	0.154904	0.999626	273.733	131.453	186.274	231.341	216.851	303.58	WP_182134390.1 CdvA-like protein [Nitrosopumilus sp. b1]<>KAF6242932.1 hypothetical protein C6988_07120 [Nitrosopumilus sp. b1]	1.93e-67	221	WP_182134390.1 CdvA-like protein [Nitrosopumilus sp. b1]<>KAF6242932.1 hypothetical protein C6988_07120 [Nitrosopumilus sp. b1]
Nspongiisocia_02520	56.8719	0.206931	0.647787	0.319443	0.749391	0.999626	41.9185	63.6819	77.4124	17.9683	78.6544	61.596	KAG0512183.1 MAG: hypothetical protein NPMRD1_20078 [Nitrosopumilales archaeon]	3.25e-46	154	KAG0512183.1 MAG: hypothetical protein NPMRD1_20078 [Nitrosopumilales archaeon]
Nspongiisocia_02530	111.795	-0.18447	0.331888	-0.55581	0.578338	0.999626	115.15	118.016	128.214	111.179	91.1509	107.06	NIP62835.1 thymidylate synthase [Nitrosopumilaceae archaeon]<>NIU01788.1 thymidylate synthase [Nitrosopumilaceae archaeon]<>NIU88188.1 thymidylate synthase [Nitrosopumilaceae archaeon]<>NIV66511.1 thymidylate synthase [Nitrosopumilaceae archaeon]<>NIX62390.1 thymidylate synthase [Nitrosopumilaceae archaeon]	8.58e-212	608	NIP62835.1 thymidylate synthase [Nitrosopumilaceae archaeon]<>NIU01788.1 thymidylate synthase [Nitrosopumilaceae archaeon]<>NIU88188.1 thymidylate synthase [Nitrosopumilaceae archaeon]<>NIV66511.1 thymidylate synthase [Nitrosopumilaceae archaeon]<>NIX62390.1 thymidylate synthase [Nitrosopumilaceae archaeon]
Nspongiisocia_02540	68.1052	-0.56601	0.528505	-1.07096	0.284189	0.999626	67.1706	68.3558	60.4785	115.671	66.1579	30.798	MBA4453087.1 peptide-methionine (R)-S-oxide reductase MsrB [Nitrosopumilaceae archaeon]<>MBA4459812.1 peptide-methionine (R)-S-oxide reductase MsrB [Nitrosopumilaceae archaeon]	2.75e-65	205	MBA4453087.1 peptide-methionine (R)-S-oxide reductase MsrB [Nitrosopumilaceae archaeon]<>MBA4459812.1 peptide-methionine (R)-S-oxide reductase MsrB [Nitrosopumilaceae archaeon]
Nspongiisocia_02550	24.0338	0.305171	0.60582	0.503732	0.61445	0.999626	28.2824	30.9646	19.3531	13.4762	25.7281	26.3983	MDH3657944.1 SMC-Scp complex subunit ScpB [Nitrosopumilus sp.]<>MDH3823444.1 SMC-Scp complex subunit ScpB [Nitrosopumilus sp.]<>MDH3833509.1 SMC-Scp complex subunit ScpB [Nitrosopumilus sp.]	1.58e-71	224	MDH3657944.1 SMC-Scp complex subunit ScpB [Nitrosopumilus sp.]<>MDH3823444.1 SMC-Scp complex subunit ScpB [Nitrosopumilus sp.]<>MDH3833509.1 SMC-Scp complex subunit ScpB [Nitrosopumilus sp.]
Nspongiisocia_02560	54.0776	0.306756	0.540513	0.567529	0.570355	0.999626	51.0093	25.1222	53.221	67.381	57.3369	70.3954	MDH3277895.1 chromosome segregation protein ScpA [Nitrosopumilus sp.]<>MDH3385553.1 chromosome segregation protein ScpA [Nitrosopumilus sp.]	2.39e-90	275	MDH3277895.1 chromosome segregation protein ScpA [Nitrosopumilus sp.]<>MDH3385553.1 chromosome segregation protein ScpA [Nitrosopumilus sp.]
Nspongiisocia_02570	159.432	-0.13071	0.370374	-0.35292	0.724147	0.999626	147.977	216.752	142.729	139.254	176.421	133.458	AIF25576.1 alcohol dehydrogenase (adhP) [uncultured marine thaumarchaeote SAT1000_52_D06]	6.77e-183	520	AIF25576.1 alcohol dehydrogenase (adhP) [uncultured marine thaumarchaeote SAT1000_52_D06]
Nspongiisocia_02580	69.0618	0.623141	0.509001	1.22424	0.220861	0.999626	83.837	29.7961	53.221	80.8572	83.065	83.5946	GBF24009.1 thiol-disulfide oxidoreductase ResA [archaeon MnTg01]	1.93e-96	288	GBF24009.1 thiol-disulfide oxidoreductase ResA [archaeon MnTg01]
Nspongiisocia_02590	60.7421	-0.16183	0.494862	-0.32702	0.743656	0.999626	57.5748	68.3558	89.5081	35.9365	61.7474	51.33	WP_007551333.1 helix-turn-helix domain-containing protein [Nitrosarchaeum koreense]<>EGP94359.1 Putative transcriptional regulator [Nitrosarchaeum koreense MY1]	2.03e-69	228	WP_007551333.1 helix-turn-helix domain-containing protein [Nitrosarchaeum koreense]<>EGP94359.1 Putative transcriptional regulator [Nitrosarchaeum koreense MY1]
Nspongiisocia_02600	547.099	-0.33445	0.892605	-0.37469	0.707892	0.999626	413.125	85.2987	215.303	1529.55	401.358	637.958	MCE2498415.1 prohibitin family protein [Nitrosopumilaceae archaeon]	6.87e-125	368	MCE2498415.1 prohibitin family protein [Nitrosopumilaceae archaeon]
Nspongiisocia_02610	87.3369	0.536485	0.733959	0.730946	0.464812	0.999626	48.4841	21.0326	87.089	106.687	168.335	92.394	WP_157927651.1 hypothetical protein [Candidatus Nitrosotalea okcheonensis]<>MDE1728841.1 hypothetical protein [Nitrososphaerota archaeon]<>MDE1840699.1 hypothetical protein [Nitrososphaerota archaeon]<>MDE1878494.1 hypothetical protein [Nitrososphaerota archaeon]<>SMH71737.1 conserved protein of unknown function [Candidatus Nitrosotalea okcheonensis]	3.19e-55	179	WP_157927651.1 hypothetical protein [Candidatus Nitrosotalea okcheonensis]<>MDE1728841.1 hypothetical protein [Nitrososphaerota archaeon]<>MDE1840699.1 hypothetical protein [Nitrososphaerota archaeon]<>MDE1878494.1 hypothetical protein [Nitrososphaerota archaeon]<>SMH71737.1 conserved protein of unknown function [Candidatus Nitrosotalea okcheonensis]
Nspongiisocia_02620	7430.51	-0.16982	0.77854	-0.21813	0.827331	0.999626	7462.5	955.813	7327.57	15319.1	6570.95	6947.15	RMW40775.1 MAG: ammonia monooxygenase [Candidatus Nitrosopelagicus sp.]	2.17e-154	437	RMW40775.1 MAG: ammonia monooxygenase [Candidatus Nitrosopelagicus sp.]
Nspongiisocia_02630	63.9532	-0.54215	0.657576	-0.82447	0.409674	0.999626	55.5547	118.016	87.089	22.4603	56.6018	43.9971	#N/A	#N/A	#N/A	#N/A
Nspongiisocia_02640	1218.61	-0.15979	0.868233	-0.18404	0.853984	0.999626	661.1	124.443	967.655	2765.99	1553.24	1239.25	MBI1657258.1 hypothetical protein [Nitrososphaerota archaeon]	3.37e-61	193	MBI1657258.1 hypothetical protein [Nitrososphaerota archaeon]
Nspongiisocia_02650	6552.15	-0.20352	0.841192	-0.24194	0.808823	0.999626	5915.06	774.699	4221.4	16044.5	6518.76	5838.42	WP_048115099.1 methane monooxygenase/ammonia monooxygenase subunit B [Nitrosopumilus adriaticus]<>AJW70087.1 ammonia monooxygenase, subunit B [Nitrosopumilus adriaticus]	2.97e-116	338	WP_048115099.1 methane monooxygenase/ammonia monooxygenase subunit B [Nitrosopumilus adriaticus]<>AJW70087.1 ammonia monooxygenase, subunit B [Nitrosopumilus adriaticus]
Nspongiisocia_02660	63.2748	-0.08547	0.396168	-0.21575	0.82918	0.999626	51.5143	68.94	70.155	56.1508	66.893	65.9957	NIP62898.1 hypothetical protein [Nitrosopumilaceae archaeon]<>NIU00168.1 hypothetical protein [Nitrosopumilaceae archaeon]<>NIU86576.1 hypothetical protein [Nitrosopumilaceae archaeon]<>NIV66541.1 hypothetical protein [Nitrosopumilaceae archaeon]<>NIX60770.1 hypothetical protein [Nitrosopumilaceae archaeon]	2.98e-76	236	NIP62898.1 hypothetical protein [Nitrosopumilaceae archaeon]<>NIU00168.1 hypothetical protein [Nitrosopumilaceae archaeon]<>NIU86576.1 hypothetical protein [Nitrosopumilaceae archaeon]<>NIV66541.1 hypothetical protein [Nitrosopumilaceae archaeon]<>NIX60770.1 hypothetical protein [Nitrosopumilaceae archaeon]
Nspongiisocia_02670	622.564	-0.69192	0.810465	-0.85374	0.393251	0.999626	372.216	123.858	420.93	1762.01	477.072	579.296	MDF2425291.1 hypothetical protein [Nitrosopumilus sp.]<>MDF2428800.1 hypothetical protein [Nitrosopumilus sp.]<>MDF2429543.1 hypothetical protein [Nitrosopumilus sp.]	3.85e-53	171	MDF2425291.1 hypothetical protein [Nitrosopumilus sp.]<>MDF2428800.1 hypothetical protein [Nitrosopumilus sp.]<>MDF2429543.1 hypothetical protein [Nitrosopumilus sp.]
Nspongiisocia_02680	2542.17	-0.27765	0.841896	-0.32979	0.741558	0.999626	2759.05	315.488	1690.98	6351.78	2095.74	2040	MCY3854610.1 hypothetical protein [Nitrososphaerota archaeon]<>MCY3976356.1 hypothetical protein [Nitrososphaerota archaeon]	5.24e-34	124	MCY3854610.1 hypothetical protein [Nitrososphaerota archaeon]<>MCY3976356.1 hypothetical protein [Nitrososphaerota archaeon]
Nspongiisocia_02700	2.65839	0.422584	1.77613	0.237924	0.81194	0.999626	6.06051	1.16847	2.41914	3.36905	0	2.93314	#N/A	#N/A	#N/A	#N/A
Nspongiisocia_02710	3.91817	-1.31544	1.54463	-0.85162	0.394425	0.999626	2.52521	4.08966	12.0957	1.12302	3.67544	0	WP_205098180.1 DDE-type integrase/transposase/recombinase [Candidatus Nitrosotenuis uzonensis]	1.78e-31	124	WP_205098180.1 DDE-type integrase/transposase/recombinase [Candidatus Nitrosotenuis uzonensis]
Nspongiisocia_02730	19.1015	-0.46149	0.784036	-0.58861	0.556122	0.999626	11.1109	8.76356	36.2871	22.4603	22.7877	13.1991	#N/A	#N/A	#N/A	#N/A
Nspongiisocia_02740	0.420869	2.02992	3.99545	0.508059	0.611412	0.999626	2.52521	0	0	0	0	0	#N/A	#N/A	#N/A	#N/A
Nspongiisocia_02780	1.63678	1.78464	2.86901	0.62204	0.533916	0.999626	0	1.75271	0	0	0.735088	7.33286	KFM21447.1 Ig family protein [Marine Group I thaumarchaeote SCGC AAS2999-B03]	2.49e-29	113	KFM21447.1 Ig family protein [Marine Group I thaumarchaeote SCGC AAS2999-B03]
Nspongiisocia_02790	232.229	-0.9637	0.963114	-1.00061	0.317018	0.999626	69.1908	135.543	29.0297	755.79	210.235	193.587	WP_299440126.1 DUF5011 domain-containing protein [uncultured Aquimarina sp.]	1.84e-128	429	WP_299440126.1 DUF5011 domain-containing protein [uncultured Aquimarina sp.]
Nspongiisocia_02800	228.435	0.214732	0.846018	0.253815	0.799639	0.999626	242.925	18.1114	224.98	391.933	256.546	236.118	WP_289195523.1 DUF5011 domain-containing protein [Algibacter luteus]<>WJJ97150.1 DUF5011 domain-containing protein [Algibacter luteus]	7.85e-30	124	WP_289195523.1 DUF5011 domain-containing protein [Algibacter luteus]<>WJJ97150.1 DUF5011 domain-containing protein [Algibacter luteus]
Nspongiisocia_02810	604.748	-0.09982	0.627652	-0.15904	0.873639	0.999626	648.979	172.934	595.108	1109.54	515.297	586.629	WP_299440126.1 DUF5011 domain-containing protein [uncultured Aquimarina sp.]	3.16e-131	434	WP_299440126.1 DUF5011 domain-containing protein [uncultured Aquimarina sp.]
Nspongiisocia_02820	116.229	-0.74601	0.924031	-0.80734	0.419471	0.999626	70.7059	22.201	45.9636	368.349	94.8264	95.3271	WP_258877076.1 DUF5011 domain-containing protein [Xianfuyuplasma coldseepsis]<>QMS85285.1 DUF5011 domain-containing protein [Xianfuyuplasma coldseepsis]	8.62e-41	165	WP_258877076.1 DUF5011 domain-containing protein [Xianfuyuplasma coldseepsis]<>QMS85285.1 DUF5011 domain-containing protein [Xianfuyuplasma coldseepsis]
Nspongiisocia_02830	209.401	-0.15577	0.743514	-0.2095	0.834055	0.999626	154.038	66.6031	118.538	476.159	147.753	293.314	UCE38258.1 MAG: DUF2341 domain-containing protein [Thermoplasmata archaeon]	6.56e-27	129	UCE38258.1 MAG: DUF2341 domain-containing protein [Thermoplasmata archaeon]
Nspongiisocia_02840	150.999	-1.114	0.924908	-1.20444	#N/A	#N/A	135.856	39.7282	53.221	526.695	68.3632	82.128	HAX79241.1 hypothetical protein [Cyanobacteria bacterium UBS70372]	1.12e-22	110	HAX79241.1 hypothetical protein [Cyanobacteria bacterium UBS70372]
Nspongiisocia_02850	126.427	-0.10982	0.348768	-0.31488	0.752849	0.999626	102.524	112.758	147.567	133.639	118.349	143.724	UCE38422.1 MAG: DUF2341 domain-containing protein, partial [Thermoplasmata archaeon]	3.18e-19	104	UCE38422.1 MAG: DUF2341 domain-containing protein, partial [Thermoplasmata archaeon]
Nspongiisocia_02870	2.05366	3.07012	2.04119	1.50409	0.132559	0.999626	6.06051	0	0	1.12302	2.20526	2.93314	#N/A	#N/A	#N/A	#N/A
Nspongiisocia_02900	2.99798	0.944941	1.61203	0.586182	0.557753	0.999626	2.52521	3.50543	2.41914	0	2.20526	7.33286	MBI5146782.1 IS6 family transposase [Nitrososphaerota archaeon]	4.46e-12	69.7	MBI5146782.1 IS6 family transposase [Nitrososphaerota archaeon]
Nspongiisocia_02930	151.827	-0.14647	0.563214	-0.26005	0.794824	0.999626	153.533	68.3558	137.891	272.893	153.633	124.659	MBU27123.1 30S ribosomal protein S15 [Nitrososphaerota archaeon]	3.53e-77	236	MBU27123.1 30S ribosomal protein S15 [Nitrososphaerota archaeon]
Nspongiisocia_02940	200.002	-0.06708	0.382746	-0.17525	0.860881	0.999626	187.876	231.942	251.59	131.393	205.09	192.121	MAS89518.1 single-stranded DNA exonuclease RecJ [Nitrososphaerota archaeon]	6.58e-155	459	MAS89518.1 single-stranded DNA exonuclease RecJ [Nitrososphaerota archaeon]
Nspongiisocia_02950	4.63015	0.710484	1.74178	0.407908	0.683341	0.999626	7.57563	9.93204	0	0	2.94035	7.33286	ABX13406.1 hypothetical protein Nmar_1510 [Nitrosopumilus maritimus SCM1]<>MBA4448403.1 hypothetical protein [Nitrosopumilaceae archaeon]<>MBA4458764.1 hypothetical protein [Nitrosopumilaceae archaeon]<>RMW33365.1 MAG: hypothetical protein EA443_07640 [Nitrosopumilus sp.]<>RMW38836.1 MAG: hypothetical protein EA446_04195 [Nitrosopumilus sp.]	1.2e-20	88.2	ABX13406.1 hypothetical protein Nmar_1510 [Nitrosopumilus maritimus SCM1]<>MBA4448403.1 hypothetical protein [Nitrosopumilaceae archaeon]<>MBA4458764.1 hypothetical protein [Nitrosopumilaceae archaeon]<>RMW33365.1 MAG: hypothetical protein EA443_07640 [Nitrosopumilus sp.]<>RMW38836.1 MAG: hypothetical protein EA446_04195 [Nitrosopumilus sp.]
Nspongiisocia_02960	145.578	-0.10085	0.377258	-0.26732	0.789225	0.999626	141.917	195.72	147.567	107.81	139.667	140.791	MCE9652536.1 serine--tRNA ligase [Nitrosarchaeum sp.]	1.52e-207	588	MCE9652536.1 serine--tRNA ligase [Nitrosarchaeum sp.]
Nspongiisocia_02970	17.9666	0.696697	0.742061	0.938867	0.347799	0.999626	12.6261	8.17933	21.7722	12.3532	29.4035	23.4651	MCH7966240.1 hypothetical protein [Nitrososphaerota archaeon]	3.17e-35	127	MCH7966240.1 hypothetical protein [Nitrososphaerota archaeon]
Nspongiisocia_02980	244.485	0.408992	0.418598	0.977053	0.328543	0.999626	262.622	143.722	174.178	312.199	310.207	263.983	MCH8975317.1 hypothetical protein [Nitrososphaerota archaeon]	5.09e-69	230	MCH8975317.1 hypothetical protein [Nitrososphaerota archaeon]
Nspongiisocia_02990	205.841	-0.21313	0.401415	-0.53094	0.595459	0.999626	193.431	273.423	256.429	133.639	196.268	181.855	PIW33122.1 MAG: ribosome biogenesis/translation initiation ATPase RLI [Nitrosopumilales archaeon CG15_BIG_FIL_POST_REV_8_21_14_020_37_12]	0	967	PIW33122.1 MAG: ribosome biogenesis/translation initiation ATPase RLI [Nitrosopumilales archaeon CG15_BIG_FIL_POST_REV_8_21_14_020_37_12]
Nspongiisocia_03000	208.708	-0.15382	0.468405	-0.3284	0.742612	0.999626	211.108	336.521	200.788	121.286	206.56	175.988	MCH7967758.1 DEAD/DEAH box helicase [Nitrososphaerota archaeon]	3.57e-144	448	MCH7967758.1 DEAD/DEAH box helicase [Nitrososphaerota archaeon]
Nspongiisocia_03010	148.864	-0.01007	0.486562	-0.02069	0.983492	0.999626	137.371	218.505	154.825	74.1191	157.309	151.057	RNJ74834.1 MAG: DEAD/DEAH box helicase [Nitrosopumilus sp. D6]	1.65e-134	423	RNJ74834.1 MAG: DEAD/DEAH box helicase [Nitrosopumilus sp. D6]
Nspongiisocia_03020	68.2945	-0.34306	0.491067	-0.6986	0.484804	0.999626	69.6958	84.1302	101.604	44.9207	63.9527	45.4637	WP_182130641.1 class I SAM-dependent methyltransferase family protein [Nitrosopumilus sp. b3]<>KAF6247022.1 methyltransferase [Nitrosopumilus sp. b3]	2.8e-124	365	WP_182130641.1 class I SAM-dependent methyltransferase family protein [Nitrosopumilus sp. b3]<>KAF6247022.1 methyltransferase [Nitrosopumilus sp. b3]
Nspongiisocia_03030	13.2636	-0.0136	0.972874	-0.01398	0.988844	0.999626	15.6563	2.33695	14.5148	23.5833	10.2912	13.1991	WP_268541140.1 transcriptional regulator [Candidatus Nitrosotenuis cloacae]<>MDC8437609.1 transcriptional regulator [Candidatus Nitrosotenuis sp.]	1.41e-32	117	WP_268541140.1 transcriptional regulator [Candidatus Nitrosotenuis cloacae]<>MDC8437609.1 transcriptional regulator [Candidatus Nitrosotenuis sp.]
Nspongiisocia_03040	53.8562	-0.03004	0.527199	-0.05698	0.954561	0.999626	54.0395	34.47	43.5445	85.3493	57.3369	48.3969	MBS3922589.1 GNAT family N-acetyltransferase [Nitrosarchaeum sp.]	3.43e-78	240	MBS3922589.1 GNAT family N-acetyltransferase [Nitrosarchaeum sp.]
Nspongiisocia_03050	143.431	-0.40257	0.414358	-0.97154	0.331278	0.999626	145.957	105.747	205.627	180.806	108.058	114.393	RDJ32358.1 pyrroloquinoline quinone biosynthesis protein PqqC [Thermoproteota archaeon]<>RDJ33149.1 pyrroloquinoline quinone biosynthesis protein PqqC [Thermoproteota archaeon]<>RDJ36348.1 pyrroloquinoline quinone biosynthesis protein PqqC [Thermoproteota archaeon]<>RDJ38977.1 pyrroloquinoline quinone biosynthesis protein PqqC [Thermoproteota archaeon]	6.78e-89	271	RDJ32358.1 pyrroloquinoline quinone biosynthesis protein PqqC [Thermoproteota archaeon]<>RDJ33149.1 pyrroloquinoline quinone biosynthesis protein PqqC [Thermoproteota archaeon]<>RDJ36348.1 pyrroloquinoline quinone biosynthesis protein PqqC [Thermoproteota archaeon]<>RDJ38977.1 pyrroloquinoline quinone biosynthesis protein PqqC [Thermoproteota archaeon]
Nspongiisocia_03060	27.5489	0.080035	0.593522	0.134847	0.892733	0.999626	34.3429	32.7173	31.4488	16.8453	30.8737	19.0654	MBS1268680.1 hypothetical protein [Nitrosopumilus sp.]	2.09e-25	99.8	MBS1268680.1 hypothetical protein [Nitrosopumilus sp.]
Nspongiisocia_03070	3.86344	0.398273	1.46765	0.271368	0.786108	0.999626	3.5353	5.25814	4.83828	0	6.61579	2.93314	MDE1862869.1 type II toxin-antitoxin system HicA family toxin [Nitrososphaerota archaeon]	1.74e-07	53.5	MDE1862869.1 type II toxin-antitoxin system HicA family toxin [Nitrososphaerota archaeon]
Nspongiisocia_03080	63.3201	-0.04667	0.487968	-0.09564	0.923805	0.999626	70.7059	95.2307	45.9636	50.5358	64.6878	52.7966	MCH2407087.1 transcriptional regulator [Candidatus Nitrosopelagicus sp.]<>HIS456999.1 transcriptional regulator [Candidatus Nitrosopelagicus sp.]<>HIC05693.1 transcriptional regulator [Candidatus Nitrosopelagicus sp.]<>HIO85528.1 transcriptional regulator [Candidatus Nitrosopelagicus sp.]	2.19e-119	360	MCH2407087.1 transcriptional regulator [Candidatus Nitrosopelagicus sp.]<>HIS456999.1 transcriptional regulator [Candidatus Nitrosopelagicus sp.]<>HIC05693.1 transcriptional regulator [Candidatus Nitrosopelagicus sp.]<>HIO85528.1 transcriptional regulator [Candidatus Nitrosopelagicus sp.]
Nspongiisocia_03090	70.7412	-0.27921	0.43222	-0.64599	0.518286	0.999626	76.7664	84.1302	53.221	94.3334	55.8667	60.1294	MCH8972683.1 site-2 protease family protein [Nitrososphaerota archaeon]	2.78e-114	347	MCH8972683.1 site-2 protease family protein [Nitrososphaerota archaeon]
Nspongiisocia_03100	76.3981	0.576749	0.437713	1.31764	0.187623	0.999626	83.837	64.8504	38.7062	78.6112	107.323	85.0611	MSV33129.1 polyprenyl synthetase family protein [Nitrosarchaeum sp.]	7.64e-116	343	MSV33129.1 polyprenyl synthetase family protein [Nitrosarchaeum sp.]
Nspongiisocia_03120	165.958	-0.19854	0.306591	-0.64756	0.517268	0.999626	168.179	175.856	164.501	192.036	160.249	134.925	MDI1495105.1 NADH-ubiquinone oxidoreductase subunit N [Cenarchaeum symbiont of Oopsacas minuta]	5.95e-261	729	MDI1495105.1 NADH-ubiquinone oxidoreductase subunit N [Cenarchaeum symbiont of Oopsacas minuta]
Nspongiisocia_03130	234.547	-0.34539	0.303366	-1.13851	0.254907	0.999626	206.562	275.176	287.877	225.726	230.083	181.855	KAG0511825.1 MAG: NADH-ubiquinone oxidoreductase chain L [Nitrosopumilales archaeon]	0	1140	KAG0511825.1 MAG: NADH-ubiquinone oxidoreductase chain L [Nitrosopumilales archaeon]
Nspongiisocia_03140	150.35	-0.30089	0.333332	-0.90266	0.366707	0.999626	134.341	167.676	133.053	195.405	124.965	146.657	KAG0511824.1 MAG: NADH-quinone oxidoreductase, chain M [Nitrosopumilales archaeon]	6.1e-289	802	KAG0511824.1 MAG: NADH-quinone oxidoreductase, chain M [Nitrosopumilales archaeon]
Nspongiisocia_03150	15.448	0.329763	0.746483	0.441756	0.658666	0.999626	11.1109	7.59509	14.5148	19.0913	18.3772	21.9986	WP_048105907.1 NADH-quinone oxidoreductase subunit NuoK [Candidatus Nitrosopelagicus brevis]<>MCH2618250.1 NADH-quinone oxidoreductase subunit NuoK [Candidatus Nitrosopelagicus sp.]<>PTL88354.1 NADH-quinone oxidoreductase subunit K [Candidatus Nitrosopelagicus brevis]<>GIT55633.1 MAG: NAD(P)H-quinone oxidoreductase subunit 4L [Candidatus Nitrosopelagicus sp.]	1.92e-54	175	WP_048105907.1 NADH-quinone oxidoreductase subunit NuoK [Candidatus Nitrosopelagicus brevis]<>MCH2618250.1 NADH-quinone oxidoreductase subunit NuoK [Candidatus Nitrosopelagicus sp.]<>PTL88354.1 NADH-quinone oxidoreductase subunit K [Candidatus Nitrosopelagicus brevis]<>GIT55633.1 MAG: NAD(P)H-quinone oxidoreductase subunit 4L [Candidatus Nitrosopelagicus sp.]
Nspongiisocia_03160	33.6211	-0.19456	0.498264	-0.39047	0.696187	0.999626	27.7773	26.8749	43.5445	38.1826	34.5491	30.798	MBI3254840.1 NADH-quinone oxidoreductase subunit J [Nitrosarchaeum sp.]	3.55e-82	251	MBI3254840.1 NADH-quinone oxidoreductase subunit J [Nitrosarchaeum sp.]
Nspongiisocia_03170	57.8866	0.225983	0.45262	0.499278	0.617584	0.999626	72.221	42.0651	55.6402	62.8889	45.5755	68.9288	GFN42273.1 MAG: NADH-quinone oxidoreductase subunit I [Marine Group I thaumarchaeote]	1.81e-112	327	GFN42273.1 MAG: NADH-quinone oxidoreductase subunit I [Marine Group I thaumarchaeote]
Nspongiisocia_03180	151.647	-0.40546	0.589208	-0.68814	0.491365	0.999626	152.018	81.209	116.119	321.183	123.495	115.859	MCS45812980.1 NADH-quinone oxidoreductase subunit NuoH [Nitrosarchaeum sp.]	1.1e-253	706	MCS45812980.1 NADH-quinone oxidoreductase subunit NuoH [Nitrosarchaeum sp.]
Nspongiisocia_03190	165.138	0.08021	0.504155	0.159098	0.873591	0.999626	179.795	82.3775	140.31	259.417	169.07	159.856	WP_182133513.1 NADH-quinone oxidoreductase subunit D [Nitrosopumilus sp. b1]<>KAF6243435.1 NADH-quinone oxidoreductase subunit NuoD [Nitrosopumilus sp. b1]	1.63e-251	696	WP_182133513.1 NADH-quinone oxidoreductase subunit D [Nitrosopumilus sp. b1]<>KAF6243435.1 NADH-quinone oxidoreductase subunit NuoD [Nitrosopumilus sp. b1]
Nspongiisocia_03200	51.0877	-0.26787	0.594696	-0.45043	0.652402	0.999626	47.979	29.7961	41.1254	96.5794	48.5158	42.5306	TBR25155.1 MAG: NADH-quinone oxidoreductase subunit C [Candidatus Nitrosotenuis sp.]	7.35e-84	256	TBR25155.1 MAG: NADH-quinone oxidoreductase subunit C [Candidatus Nitrosotenuis sp.]
Nspongiisocia_03210	142.978	-0.06534	0.558076	-0.11708	0.906795	0.999626	157.573	82.3775	91.9273	263.909	121.29	140.791	MBI2006336.1 NADH-quinone oxidoreductase subunit NuoB [Nitrosopumilales archaeon]<>MBI3190376.1 NADH-quinone oxidoreductase subunit NuoB [archaeon]	5.56e-119	343	MBI2006336.1 NADH-quinone oxidoreductase subunit NuoB [Nitrosopumilales archaeon]<>MBI3190376.1 NADH-quinone oxidoreductase subunit NuoB [archaeon]
Nspongiisocia_03220	41.8713	0.471434	0.505489	0.93263	0.351011	0.999626	62.1202	29.2119	29.0297	47.1667	42.6351	41.064	WP_007549634.1 MULTISPECIES: NADH-quinone oxidoreductase subunit A [Nitrosarchaeum]<>EGP93005.1 NADH-ubiquinone oxidoreductase, subunit A [Nitrosarchaeum koreense MY1]	8.81e-64	200	WP_007549634.1 MULTISPECIES: NADH-quinone oxidoreductase subunit A [Nitrosarchaeum]<>EGP93005.1 NADH-ubiquinone oxidoreductase, subunit A [Nitrosarchaeum koreense MY1]
Nspongiisocia_03230	66.378	-0.25682	0.45417	-0.56546	0.57176	0.999626	68.1807	59.5922	55.6402	101.072	50.7211	63.0626	GBF24236.1 peroxiredoxin [archaeon MnTg01]	3.59e-81	247	GBF24236.1 peroxiredoxin [archaeon MnTg01]
Nspongiisocia_03240	171.048	-0.13626	0.475923	-0.2863	0.774648	0.999626	139.392	255.896	188.693	92.0874	181.567	168.656	RDJ31652.1 glutamine--fructose-6-phosphate transaminase (isomerizing) [Thermoproteota archaeon]<>RDJ33554.1 glutamine--fructose-6-phosphate transaminase (isomerizing) [Thermoproteota archaeon]<>RDJ38124.1 glutamine--fructose-6-phosphate transaminase (isomerizing) [Thermoproteota archaeon]<>RDJ39107.1 glutamine--fructose-6-phosphate transaminase (isomerizing) [Thermoproteota archaeon]	2.69e-268	756	RDJ31652.1 glutamine--fructose-6-phosphate transaminase (isomerizing) [Thermoproteota archaeon]<>RDJ33554.1 glutamine--fructose-6-phosphate transaminase (isomerizing) [Thermoproteota archaeon]<>RDJ38124.1 glutamine--fructose-6-phosphate transaminase (isomerizing) [Thermoproteota archaeon]<>RDJ39107.1 glutamine--fructose-6-phosphate transaminase (isomerizing) [Thermoproteota archaeon]
Nspongiisocia_03250	84.2247	-0.33525	0.475861	-0.70451	0.481115	0.999626	84.8471	122.106	106.442	53.9048	77.9193	60.1294	NWK05050.1 TIGR00303 family protein [Marine Group I thaumarchaeote]	4.26e-117	353	NWK05050.1 TIGR00303 family protein [Marine Group I thaumarchaeote]
Nspongiisocia_03260	64.3689	-0.07474	0.440133	-0.16981	0.865157	0.999626	62.6252	64.8504	45.9636	86.4723	72.0386	54.2631	WP_012214704.1 MBL fold metallo-hydrolase [Nitrosopumilus maritimus]<>ABX12217.1 beta-lactamase domain protein [Nitrosopumilus maritimus SCM1]	4.81e-89	270	WP_012214704.1 MBL fold metallo-hydrolase [Nitrosopumilus maritimus]<>ABX12217.1 beta-lactamase domain protein [Nitrosopumilus maritimus SCM1]
Nspongiisocia_03270	72.0336	0.062325	0.583507	0.10681	0.91494	0.999626	71.2109	50.8287	33.8679	125.778	78.6544	71.862	MCH7972667.1 NAD(P)H-hydrate epimerase [Bacteroidota bacterium]	1.04e-81	253	MCH7972667.1 NAD(P)H-hydrate epimerase [Bacteroidota bacterium]
Nspongiisocia_03280	13.1657	0.298118	1.03336	0.288494	0.772969	0.999626	19.1916	17.5271	16.934	1.12302	8.08597	16.1323	WP_278974310.1 hypothetical protein [Nitrosopumilus sp.]<>MCV0366133.1 hypothetical protein [Nitrosopumilus sp.]	4.22e-27	107	WP_278974310.1 hypothetical protein [Nitrosopumilus sp.]<>MCV0366133.1 hypothetical protein [Nitrosopumilus sp.]
Nspongiisocia_03300	0.823559	-0.58931	3.94097	-0.14953	0.881133	0.999626	2.02017	2.92119	0	0	0	0	#N/A	#N/A	#N/A	#N/A
Nspongiisocia_03310	45.8774	-0.08338	0.478392	-0.17429	0.861637	0.999626	44.4437	40.8966	67.7359	34.8135	46.3105	41.064	KAG2476449.1 MAG: RNA-binding protein [Nitrosopumilales archaeon]	1.59e-82	254	KAG2476449.1 MAG: RNA-binding protein [Nitrosopumilales archaeon]
Nspongiisocia_03320	42.7595	-0.97079	0.54091	-1.79473	0.072697	0.999626	30.8076	36.2227	48.3828	85.3493	26.4632	29.3314	MBT5200683.1 DNA-directed RNA polymerase subunit N [Nitrososphaerota archaeon]<>MBT5842824.1 DNA-directed RNA polymerase subunit N [Nitrososphaerota archaeon]	4.53e-38	132	MBT5200683.1 DNA-directed RNA polymerase subunit N [Nitrososphaerota archaeon]<>MBT5842824.1 DNA-directed RNA polymerase subunit N [Nitrososphaerota archaeon]
Nspongiisocia_03330	167.481	-0.20007	0.314658	-0.63585	0.524877	0.999626	171.714	181.698	203.208	153.853	149.223	145.191	KRO29921.1 MAG: enolase [Nitrosopumilus sp. BACL13 MAG-121220-bin23]<>KRO31972.1 MAG: enolase [Nitrosopumilus sp. BACL13 MAG-120910-bin56]<>HIH99696.1 enolase [Nitrosopumilus sp.]<>HII05588.1 enolase [Nitrosopumilus sp.]	2.06e-208	590	KRO29921.1 MAG: enolase [Nitrosopumilus sp. BACL13 MAG-121220-bin23]<>KRO31972.1 MAG: enolase [Nitrosopumilus sp. BACL13 MAG-120910-bin56]<>HIH99696.1 enolase [Nitrosopumilus sp.]<>HII05588.1 enolase [Nitrosopumilus sp.]
Nspongiisocia_03340	246.256	-0.44595	0.718008	-0.62109	0.534539	0.999626	229.794	66.0189	203.208	582.846	174.216	221.452	WP_182126415.1 30S ribosomal protein S2 [Nitrosopumilus sp. b2]<>KAF6245352.1 30S ribosomal protein S2 [Nitrosopumilus sp. b2]	1.08e-91	278	WP_182126415.1 30S ribosomal protein S2 [Nitrosopumilus sp. b2]<>KAF6245352.1 30S ribosomal protein S2 [Nitrosopumilus sp. b2]
Nspongiisocia_03350	70.734	-0.59115	0.428727	-1.37885	0.16794	0.999626	56.0597	74.1982	118.538	64.0119	55.8667	55.7297	WP_182134789.1 mevalonate kinase [Nitrosopumilus sp. b1]<>KAF6242317.1 mevalonate kinase [Nitrosopumilus sp. b1]	2.88e-101	310	WP_182134789.1 mevalonate kinase [Nitrosopumilus sp. b1]<>KAF6242317.1 mevalonate kinase [Nitrosopumilus sp. b1]
Nspongiisocia_03360	53.7845	-0.2029	0.401886	-0.50487	0.613649	0.999626	44.9488	57.8395	58.0593	56.1508	47.0456	58.6628	WP_182134791.1 isopentenyl phosphate kinase [Nitrosopumilus sp. b1]<>KAF6242318.1 gamma-glutamyl kinase [Nitrosopumilus sp. b1]	3.36e-95	290	WP_182134791.1 isopentenyl phosphate kinase [Nitrosopumilus sp. b1]<>KAF6242318.1 gamma-glutamyl kinase [Nitrosopumilus sp. b1]
Nspongiisocia_03370	71.368	-0.2636	0.476906	-0.55273	0.580447	0.999626	77.7765	106.331	74.9933	51.6588	49.986	67.4623	MBM2818609.1 isopentenyl-diphosphate delta-isomerase [Nitrosarchaeum sp.]	1.43e-90	275	MBM2818609.1 isopentenyl-diphosphate delta-isomerase [Nitrosarchaeum sp.]
Nspongiisocia_03380	74.6781	0.041125	0.368273	0.111669	0.911086	0.999626	72.221	81.209	74.9933	64.0119	72.0386	83.5946	MBT8242851.1 polyprenyl synthetase family protein [Nitrosopumilus sp.]<>NNL37446.1 polyprenyl synthetase family protein [Nitrosopumilus sp.]	1.5e-147	428	MBT8242851.1 polyprenyl synthetase family protein [Nitrosopumilus sp.]<>NNL37446.1 polyprenyl synthetase family protein [Nitrosopumilus sp.]
Nspongiisocia_03390	140.378	-0.16513	0.400173	-0.41264	0.679868	0.999626	158.583	177.024	142.729	124.655	91.1509	148.124	MBA4452350.1 glutamate--tRNA ligase [Nitrosopumilaceae archaeon]<>MBA4460217.1 glutamate--tRNA ligase [Nitrosopumilaceae archaeon]<>MBA4461721.1 glutamate--tRNA ligase [Nitrosopumilaceae archaeon]<>MBA4462679.1 glutamate--tRNA ligase [Nitrosopumilaceae archaeon]<>NCF21368.1 glutamate--tRNA ligase [Nitrosopumilaceae archaeon]	4.21e-264	744	MBA4452350.1 glutamate--tRNA ligase [Nitrosopumilaceae archaeon]<>MBA4460217.1 glutamate--tRNA ligase [Nitrosopumilaceae archaeon]<>MBA4461721.1 glutamate--tRNA ligase [Nitrosopumilaceae archaeon]<>MBA4462679.1 glutamate--tRNA ligase [Nitrosopumilaceae archaeon]<>NCF21368.1 glutamate--tRNA ligase [Nitrosopumilaceae archaeon]
Nspongiisocia_03400	70.8571	-0.16566	0.494857	-0.33477	0.737798	0.999626	77.2715	111.005	43.5445	68.504	64.6878	60.1294	WP_101477591.1 fumarylacetoacetate hydrolase family protein [Candidatus Nitrosotalea bavarica]	4.93e-128	376	WP_101477591.1 fumarylacetoacetate hydrolase family protein [Candidatus Nitrosotalea bavarica]
Nspongiisocia_03410	15.2658	0.504059	0.768839	0.655611	0.512074	0.999626	17.1714	14.6059	19.3531	4.49207	16.907	19.0654	MCS45826953.1 reverse transcriptase-like protein [Nitrosopumilus sp.]	2.1e-52	171	MCS45826953.1 reverse transcriptase-like protein [Nitrosopumilus sp.]
Nspongiisocia_03420	8.5993	0.152161	0.82737	0.183909	0.854085	0.999626	8.08068	8.17933	7.25742	8.98413	11.7614	7.33286	WP_179368429.1 hypothetical protein [Candidatus Nitrosotenuis sp. DW1]<>QLH09623.1 hypothetical protein DSQ19_09240 [Candidatus Nitrosotenuis sp. DW1]	1.66e-28	113	WP_179368429.1 hypothetical protein [Candidatus Nitrosotenuis sp. DW1]<>QLH09623.1 hypothetical protein DSQ19_09240 [Candidatus Nitrosotenuis sp. DW1]
Nspongiisocia_03430	350.629	-0.15261	0.562308	-0.2714	0.786083	0.999626	296.46	542.757	437.864	126.901	396.212	303.58	MBS1260218.1 hypothetical protein [Nitrososphaerota archaeon]	7.16e-67	255	MBS1260218.1 hypothetical protein [Nitrososphaerota archaeon]
Nspongiisocia_03440	72.9344	-0.63131	0.375334	-1.68199	0.09257	0.999626	54.0395	102.826	79.8316	81.9802	55.8667	63.0626	KAF6242587.1 hypothetical protein C6988_07895 [Nitrosopumilus sp. b1]	2.38e-29	134	KAF6242587.1 hypothetical protein C6988_07895 [Nitrosopumilus sp. b1]
Nspongiisocia_03450	111.814	0.057916	0.407789	0.142024	0.887061	0.999626	97.4732	100.489	79.8316	147.115	133.051	112.926	MDI1495055.1 Peptide chain release factor subunit 1 protein [Cenarchaeum symbiont of Oopsacas minuta]	8.48e-176	502	MDI1495055.1 Peptide chain release factor subunit 1 protein [Cenarchaeum symbiont of Oopsacas minuta]
Nspongiisocia_03460	291.42	0.131116	0.820035	0.15989	0.872967	0.999626	207.572	62.5134	108.861	662.58	341.816	365.176	GBF23822.1 hypothetical protein MnTg01_00150 [archaeon MnTg01]	1.82e-115	337	GBF23822.1 hypothetical protein MnTg01_00150 [archaeon MnTg01]
Nspongiisocia_03470	124.087	-0.4141	0.550916	-0.75166	0.452253	0.999626	132.321	231.942	123.376	69.627	108.058	79.1949	WP_205097641.1 SMC family ATPase [Candidatus Nitrosotenuis uzonensis]<>CAE6485876.1 hypothetical protein NUZ5A_20067 [Candidatus Nitrosotenuis uzonensis]	7.89e-157	490	WP_205097641.1 SMC family ATPase [Candidatus Nitrosotenuis uzonensis]<>CAE6485876.1 hypothetical protein NUZ5A_20067 [Candidatus Nitrosotenuis uzonensis]
Nspongiisocia_03480	7.47544	0.261119	0.895107	0.291718	0.770502	0.999626	10.6059	7.59509	4.83828	7.86112	8.08597	5.86629	#N/A	#N/A	#N/A	#N/A
Nspongiisocia_03490	44.7888	-0.13632	0.544626	-0.25031	0.802349	0.999626	53.0294	68.94	26.6105	43.7976	38.2246	38.1309	WP_205097643.1 metallophosphoesterase [Candidatus Nitrosotenuis uzonensis]<>CAE6485885.1 putative DNA double-strand break repair protein Mre11 [Candidatus Nitrosotenuis uzonensis]	4.33e-132	392	WP_205097643.1 metallophosphoesterase [Candidatus Nitrosotenuis uzonensis]<>CAE6485885.1 putative DNA double-strand break repair protein Mre11 [Candidatus Nitrosotenuis uzonensis]
Nspongiisocia_03500	136.65	0.112591	0.343771	0.327519	0.743276	0.999626	149.493	151.317	137.891	104.441	127.17	149.59	MCA2004089.1 DUF87 domain-containing protein [Candidatus Nitrosotenuis sp.]	3.72e-214	612	MCA2004089.1 DUF87 domain-containing protein [Candidatus Nitrosotenuis sp.]
Nspongiisocia_03510	76.7294	-0.43279	0.430437	-1.00546	0.314674	0.999626	74.7463	95.815	101.604	68.504	74.2439	45.4637	MCA2004090.1 DNA double-strand break repair nuclease NurA [Candidatus Nitrosotenuis sp.]	1.54e-78	251	MCA2004090.1 DNA double-strand break repair nuclease NurA [Candidatus Nitrosotenuis sp.]
Nspongiisocia_03520	7.54513	1.30142	1.55333	0.837828	0.402127	0.999626	14.6462	12.269	0	0	9.55615	8.79943	#N/A	#N/A	#N/A	#N/A
Nspongiisocia_03530	3.66423	1.5925	1.75975	0.904957	0.365488	0.999626	9.5958	0	2.41914	3.36905	0.735088	5.86629	#N/A	#N/A	#N/A	#N/A
Nspongiisocia_03540	1.19041	-1.39465	2.3443	-0.59491	0.551904	0.999626	0.505042	2.92119	0	2.24603	1.47018	0	#N/A	#N/A	#N/A	#N/A
Nspongiisocia_03550	40.8028	-0.25542	0.480299	-0.53179	0.594875	0.999626	31.8177	47.9075	53.221	32.5675	44.1053	35.1977	QUC64360.1 hypothetical protein NsoK4_08005 [Nitrosopumilus sp. K4]	2.36e-55	183	QUC64360.1 hypothetical protein NsoK4_08005 [Nitrosopumilus sp. K4]
Nspongiisocia_03560	29.9973	0.077192	0.646041	0.119484	0.904892	0.999626	29.7975	30.9646	41.1254	15.7222	18.3772	43.9971	MDH3677350.1 COX15/CtaA family protein [Nitrosopumilus sp.]	1.89e-55	180	MDH3677350.1 COX15/CtaA family protein [Nitrosopumilus sp.]
Nspongiisocia_03570	224.229	-0.07793	0.55546	-0.14029	0.88843	0.999626	192.926	103.994	179.016	407.655	222.732	239.051	WP_182132627.1 plastocyanin/azurin family copper-binding protein [Nitrosopumilus sp. b1]<>KAF6243978.1 hypothetical protein C6988_00790 [Nitrosopumilus sp. b1]	9.69e-138	403	WP_182132627.1 plastocyanin/azurin family copper-binding protein [Nitrosopumilus sp. b1]<>KAF6243978.1 hypothetical protein C6988_00790 [Nitrosopumilus sp. b1]
Nspongiisocia_03580	284.116	-0.25431	0.504033	-0.50454	0.613879	0.999626	268.683	161.834	244.333	521.08	244.784	263.983	KAG2474429.1 MAG: cytochrome c oxidase subunit 1 [Nitrosopumilales archaeon]	0	909	KAG2474429.1 MAG: cytochrome c oxidase subunit 1 [Nitrosopumilales archaeon]
Nspongiisocia_03590	82.9014	0.392295	0.628166	0.62451	0.532293	0.999626	93.4328	22.7853	79.8316	113.425	86.7404	101.193	KAG2472795.1 MAG: Cytochrome c oxidase polypeptide II [Nitrosopumilales archaeon]	1.75e-25	100	KAG2472795.1 MAG: Cytochrome c oxidase polypeptide II [Nitrosopumilales archaeon]
Nspongiisocia_03600	40.1544	0.094746	0.794432	0.119263	0.905067	0.999626	42.9286	7.59509	41.1254	68.504	45.5755	35.1977	KRT61760.1 hypothetical protein XU09_C0004G0266 [Thaumarchaeota archaeon CSP1-1]	3.37e-36	127	KRT61760.1 hypothetical protein XU09_C0004G0266 [Thaumarchaeota archaeon CSP1-1]
Nspongiisocia_03610	28.5735	0.285569	0.615344	0.464081	0.64259	0.999626	19.1916	26.2907	29.0297	21.3373	25.7281	49.8634	MBA4717745.1 histidine phosphatase family protein [Nitrosopumilus sp.]	9.88e-75	234	MBA4717745.1 histidine phosphatase family protein [Nitrosopumilus sp.]
Nspongiisocia_03620	83.8367	-0.36799	0.358359	-1.02688	0.304478	0.999626	77.7765	86.4672	106.442	92.0874	77.1843	63.0626	MDH3618627.1 NADPH-dependent F420 reductase [Nitrosopumilus sp.]	3.91e-112	330	MDH3618627.1 NADPH-dependent F420 reductase [Nitrosopumilus sp.]
Nspongiisocia_03630	4.51694	0.845581	1.13883	0.742498	0.457785	0.999626	4.54538	4.6739	2.41914	2.24603	7.35088	5.86629	MCH7968793.1 hypothetical protein [Nitrososphaerota archaeon]	2.73e-28	107	MCH7968793.1 hypothetical protein [Nitrososphaerota archaeon]
Nspongiisocia_03640	28.3036	-0.61916	0.619657	-0.9992	0.317696	0.999626	26.2622	53.1656	19.3531	29.1984	18.3772	23.4651	MDE1878420.1 pyridoxamine 5'-phosphate oxidase family protein [Nitrososphaerota archaeon]	1.08e-47	160	MDE1878420.1 pyridoxamine 5'-phosphate oxidase family protein [Nitrososphaerota archaeon]
Nspongiisocia_03650	73.4206	-0.28136	0.351542	-0.80036	0.4235	0.999626	67.1706	77.7036	82.2507	81.9802	65.4228	65.9957	KAG2478538.1 MAG: Aminotransferase [Nitrosopumilales archaeon]	3.3e-199	565	KAG2478538.1 MAG: Aminotransferase [Nitrosopumilales archaeon]
Nspongiisocia_03660	49.9026	0.227129	0.724547	0.313476	0.753919	0.999626	58.5849	14.0217	38.7062	85.3493	38.2246	64.5291	MDG7054318.1 non-heme iron oxygenase ferredoxin subunit [Nitrososphaerota archaeon]	9.68e-39	136	MDG7054318.1 non-heme iron oxygenase ferredoxin subunit [Nitrososphaerota archaeon]
Nspongiisocia_03670	39.2277	-0.01989	0.85076	-0.02338	0.981345	0.999626	39.8983	19.2798	9.67656	88.7183	26.4632	51.33	NIP61607.1 hypothetical protein [Nitrosopumilaceae archaeon]<>NIU00490.1 hypothetical protein [Nitrosopumilaceae archaeon]<>NIU86873.1 hypothetical protein [Nitrosopumilaceae archaeon]<>NIV65553.1 hypothetical protein [Nitrosopumilaceae archaeon]<>NIX61092.1 hypothetical protein [Nitrosopumilaceae archaeon]	1.24e-36	129	NIP61607.1 hypothetical protein [Nitrosopumilaceae archaeon]<>NIU00490.1 hypothetical protein [Nitrosopumilaceae archaeon]<>NIU86873.1 hypothetical protein [Nitrosopumilaceae archaeon]<>NIV65553.1 hypothetical protein [Nitrosopumilaceae archaeon]<>NIX61092.1 hypothetical protein [Nitrosopumilaceae archaeon]
Nspongiisocia_03680	128.788	0.43182	0.490786	0.879855	0.378938	0.999626	96.4631	103.41	159.663	67.381	177.156	168.656	NWJ22541.1 SAM-dependent methyltransferase [Marine Group I thaumarchaeote]	1.11e-109	327	NWJ22541.1 SAM-dependent methyltransferase [Marine Group I thaumarchaeote]
Nspongiisocia_03690	14.9976	-1.11463	1.70032	-0.65555	0.512116	0.999626	0	32.1331	0	29.1984	22.7877	5.86629	#N/A	#N/A	#N/A	#N/A
Nspongiisocia_03700	2.35934	-2.42476	2.40752	-1.00716	0.313857	0.999626	0	4.08966	0	7.86112	2.20526	0	WP_133534930.1 DUF5011 domain-containing protein [Tenacibaculum caenipelagi]<>TDQ28382.1 putative secreted protein (Por secretion system target) [Tenacibaculum caenipelagi]	8.02e-11	66.6	WP_133534930.1 DUF5011 domain-containing protein [Tenacibaculum caenipelagi]<>TDQ28382.1 putative secreted protein (Por secretion system target) [Tenacibaculum caenipelagi]
Nspongiisocia_03730	327.804	-2.18483	2.48207	-0.88025	0.378726	0.999626	2.52521	134.375	0	1477.89	322.704	29.3314	WP_219009734.1 DUF5011 domain-containing protein [Aquimarina litoralis]<>MBW1297302.1 DUF5011 domain-containing protein [Aquimarina litoralis]	9.12e-79	305	WP_219009734.1 DUF5011 domain-containing protein [Aquimarina litoralis]<>MBW1297302.1 DUF5011 domain-containing protein [Aquimarina litoralis]
Nspongiisocia_03740	105.089	-0.67329	0.505231	-1.33263	0.182652	0.999626	69.1908	80.0405	113.7	194.282	108.793	64.5291	MCS45811345.1 hypothetical protein [Nitrosarchaeum sp.]	4.37e-41	142	MCS45811345.1 hypothetical protein [Nitrosarchaeum sp.]
Nspongiisocia_03750	29.5952	-0.11817	0.559447	-0.21122	0.832717	0.999626	32.8277	40.8966	21.7722	29.1984	32.3439	20.532	MDC8437735.1 methyltransferase domain-containing protein [Candidatus Nitrosotenuis sp.]	1.81e-82	259	MDC8437735.1 methyltransferase domain-containing protein [Candidatus Nitrosotenuis sp.]
Nspongiisocia_03760	2.12201	0.585723	1.53713	0.381048	0.703167	0.999626	3.03025	1.75271	2.41914	1.12302	2.94035	1.46657	#N/A	#N/A	#N/A	#N/A
Nspongiisocia_03770	89.2235	-0.159	0.341575	-0.46548	0.641589	0.999626	83.332	85.8829	94.3464	102.195	80.1246	89.4608	MDC1023718.1 magnesium transporter CorA family protein [Nitrosopumilus sp.]<>MDC1057097.1 magnesium transporter CorA family protein [Nitrosopumilus sp.]	2.03e-109	333	MDC1023718.1 magnesium transporter CorA family protein [Nitrosopumilus sp.]<>MDC1057097.1 magnesium transporter CorA family protein [Nitrosopumilus sp.]
Nspongiisocia_03780	66.1361	-0.17133	0.383945	-0.44624	0.655426	0.999626	55.5547	68.3558	72.5742	69.627	73.5088	57.1963	MCE9652558.1 tRNA dihydrouridine synthase DusB [Nitrosarchaeum sp.]	1.59e-138	405	MCE9652558.1 tRNA dihydrouridine synthase DusB [Nitrosarchaeum sp.]
Nspongiisocia_03790	143.842	-0.00077	0.453355	-0.0017	0.998644	0.999626	135.351	90.5568	123.376	217.865	158.044	137.858	NWJ90586.1 4-demethylwyosine synthase TYW1 [Marine Group I thaumarchaeote]	1.52e-191	541	NWJ90586.1 4-demethylwyosine synthase TYW1 [Marine Group I thaumarchaeote]
Nspongiisocia_03800	22.0329	-0.61405	0.670363	-0.916	0.359667	0.999626	20.7067	33.3015	33.8679	13.4762	19.1123	11.7326	KAG2480186.1 MAG: dITP/XTP pyrophosphatase [Nitrosopumilales archaeon]	4.83e-64	206	KAG2480186.1 MAG: dITP/XTP pyrophosphatase [Nitrosopumilales archaeon]
Nspongiisocia_03810	47.3523	-0.1647	0.514745	-0.31997	0.748994	0.999626	27.2723	45.5705	58.0593	46.0437	44.1053	63.0626	MCZ6584355.1 KEOPS complex kinase/ATPase Bud32 [Nitrososphaerota archaeon]	2.36e-79	246	MCZ6584355.1 KEOPS complex kinase/ATPase Bud32 [Nitrososphaerota archaeon]
Nspongiisocia_03820	127.713	-0.21395	0.402344	-0.53175	0.594896	0.999626	111.614	120.353	193.531	99.9485	127.905	112.926	RDJ32738.1 argininosuccinate lyase [Thermoproteota archaeon]<>RDJ33180.1 argininosuccinate lyase [Thermoproteota archaeon]<>RDJ36558.1 argininosuccinate lyase [Thermoproteota archaeon]<>RDJ39287.1 argininosuccinate lyase [Thermoproteota archaeon]	1.01e-182	531	RDJ32738.1 argininosuccinate lyase [Thermoproteota archaeon]<>RDJ33180.1 argininosuccinate lyase [Thermoproteota archaeon]<>RDJ36558.1 argininosuccinate lyase [Thermoproteota archaeon]<>RDJ39287.1 argininosuccinate lyase [Thermoproteota archaeon]
Nspongiisocia_03830	89.7659	-0.16441	0.815757	-0.20154	0.840276	0.999626	87.8774	16.3587	62.8976	205.512	92.6211	73.3286	WP_182133567.1 iron-sulfur cluster assembly protein [Nitrosopumilus sp. b1]<>KAF6243456.1 metal-sulfur cluster biosynthesis protein [Nitrosopumilus sp. b1]	4.05e-63	197	WP_182133567.1 iron-sulfur cluster assembly protein [Nitrosopumilus sp. b1]<>KAF6243456.1 metal-sulfur cluster biosynthesis protein [Nitrosopumilus sp. b1]
Nspongiisocia_03840	61.1176	-0.1344	0.571454	-0.23518	0.814068	0.999626	55.5547	32.1331	65.3167	95.4564	75.7141	42.5306	WP_300325365.1 succinate dehydrogenase iron-sulfur subunit [Nitrosopumilus sp.]<>MDH5431354.1 succinate dehydrogenase iron-sulfur subunit [Nitrosopumilus sp.]<>MDH5664766.1 succinate dehydrogenase iron-sulfur subunit [Nitrosopumilus sp.]<>MDH5697654.1 succinate dehydrogenase iron-sulfur subunit [Nitrosopumilus sp.]	5.74e-135	390	WP_300325365.1 succinate dehydrogenase iron-sulfur subunit [Nitrosopumilus sp.]<>MDH5431354.1 succinate dehydrogenase iron-sulfur subunit [Nitrosopumilus sp.]<>MDH5664766.1 succinate dehydrogenase iron-sulfur subunit [Nitrosopumilus sp.]<>MDH5697654.1 succinate dehydrogenase iron-sulfur subunit [Nitrosopumilus sp.]
Nspongiisocia_03850	23.3075	-0.03656	0.591973	-0.06176	0.950751	0.999626	15.6563	28.0434	19.3531	22.4603	27.9334	26.3983	RDJ32325.1 succinate dehydrogenase [Thermoproteota archaeon]<>RDJ33183.1 succinate dehydrogenase [Thermoproteota archaeon]<>RDJ36314.1 succinate dehydrogenase [Thermoproteota archaeon]<>RDJ38943.1 succinate dehydrogenase [Thermoproteota archaeon]	3.6e-56	180	RDJ32325.1 succinate dehydrogenase [Thermoproteota archaeon]<>RDJ33183.1 succinate dehydrogenase [Thermoproteota archaeon]<>RDJ36314.1 succinate dehydrogenase [Thermoproteota archaeon]<>RDJ38943.1 succinate dehydrogenase [Thermoproteota archaeon]
Nspongiisocia_03860	53.9952	0.210139	0.466193	0.450755	0.652166	0.999626	55.5547	39.7282	67.7359	44.9207	70.5685	45.4637	RDJ32324.1 succinate dehydrogenase [Thermoproteota archaeon]<>RDJ33184.1 succinate dehydrogenase [Thermoproteota archaeon]<>RDJ36313.1 succinate dehydrogenase [Thermoproteota archaeon]<>RDJ38942.1 succinate dehydrogenase [Thermoproteota archaeon]	2.19e-78	239	RDJ32324.1 succinate dehydrogenase [Thermoproteota archaeon]<>RDJ33184.1 succinate dehydrogenase [Thermoproteota archaeon]<>RDJ36313.1 succinate dehydrogenase [Thermoproteota archaeon]<>RDJ38942.1 succinate dehydrogenase [Thermoproteota archaeon]
Nspongiisocia_03870	231.036	-0.39716	0.389305	-1.02019	0.30764	0.999626	238.885	205.067	234.656	349.258	205.825	152.523	MBM3896706.1 succinate dehydrogenase/fumarate reductase flavoprotein subunit [Nitrososphaerota archaeon]	0	979	MBM3896706.1 succinate dehydrogenase/fumarate reductase flavoprotein subunit [Nitrososphaerota archaeon]
Nspongiisocia_03880	2.35056	-0.17934	1.79911	-0.09968	0.920594	0.999626	5.05042	2.92119	2.41914	2.24603	0	1.46657	#N/A	#N/A	#N/A	#N/A
Nspongiisocia_03890	34.399	-0.86944	0.84044	-1.03451	0.3009	0.999626	16.6664	30.3803	33.8679	69.627	49.986	5.86629	MDI1495407.1 hypothetical protein [Cenarchaeum symbiont of Oopsacas minuta]	2.61e-26	114	MDI1495407.1 hypothetical protein [Cenarchaeum symbiont of Oopsacas minuta]
Nspongiisocia_03900	24.9522	-0.5703	0.560397	-1.01767	0.308833	0.999626	24.242	34.47	31.4488	23.5833	15.4368	20.532	MBI3640662.1 DUF3037 domain-containing protein [Nitrososphaerota archaeon]	1.25e-12	77.8	MBI3640662.1 DUF3037 domain-containing protein [Nitrososphaerota archaeon]
Nspongiisocia_03910	9.27171	0.042265	0.962994	0.043889	0.964993	0.999626	8.08068	16.3587	7.25742	3.36905	13.2316	7.33286	RMW37844.1 MAG: HEAT repeat domain-containing protein [Nitrosopumilus sp.]	1.06e-33	128	RMW37844.1 MAG: HEAT repeat domain-containing protein [Nitrosopumilus sp.]
Nspongiisocia_03920	941.1	-0.51318	0.756132	-0.67869	0.497336	0.999626	800.492	146.644	1233.76	1940.57	854.908	670.223	MCY3854560.1 DNA-binding protein [Nitrososphaerota archaeon]	1.59e-40	140	MCY3854560.1 DNA-binding protein [Nitrososphaerota archaeon]
Nspongiisocia_03930	9.33038	-0.26635	0.974106	-0.27343	0.784523	0.999626	7.57563	14.0217	14.5148	2.24603	10.2912	7.33286	MDH3825607.1 isocitrate lyase/phosphoenolpyruvate mutase family protein [Nitrosopumilus sp.]	5.96e-38	135	MDH3825607.1 isocitrate lyase/phosphoenolpyruvate mutase family protein [Nitrosopumilus sp.]
Nspongiisocia_03940	62.8078	-0.19667	0.523844	-0.37544	0.707335	0.999626	58.0799	82.9617	84.6698	33.6905	48.5158	68.9288	MBT8173033.1 isocitrate lyase/PEP mutase family protein [Nitrosopumilus sp.]<>MBT8251377.1 isocitrate lyase/PEP mutase family protein [Nitrosopumilus sp.]<>NNL52545.1 isocitrate lyase/PEP mutase family protein [Nitrosopumilus sp.]<>NNM03389.1 isocitrate lyase/PEP mutase family protein [Nitrosopumilus sp.]	4.12e-79	246	MBT8173033.1 isocitrate lyase/PEP mutase family protein [Nitrosopumilus sp.]<>MBT8251377.1 isocitrate lyase/PEP mutase family protein [Nitrosopumilus sp.]<>NNL52545.1 isocitrate lyase/PEP mutase family protein [Nitrosopumilus sp.]<>NNM03389.1 isocitrate lyase/PEP mutase family protein [Nitrosopumilus sp.]
Nspongiisocia_03950	197.633	0.262825	0.445748	0.589627	0.555441	0.999626	261.612	129.117	137.891	271.77	177.156	208.253	WP_182133583.1 FAD-binding oxidoreductase [Nitrosopumilus sp. b1]<>RDJ32318.1 ferredoxin--NADP reductase [Thermoproteota archaeon]<>KAF6243464.1 ferredoxin--NADP(+) reductase [Nitrosopumilus sp. b1]<>RDJ33190.1 ferredoxin--NADP reductase [Thermoproteota archaeon]<>RDJ36307.1 ferredoxin--NADP reductase [Thermoproteota archaeon]<>RDJ38936.1 ferredoxin--NADP reductase [Thermoproteota archaeon]	3.21e-163	464	WP_182133583.1 FAD-binding oxidoreductase [Nitrosopumilus sp. b1]<>RDJ32318.1 ferredoxin--NADP reductase [Thermoproteota archaeon]<>KAF6243464.1 ferredoxin--NADP(+) reductase [Nitrosopumilus sp. b1]<>RDJ33190.1 ferredoxin--NADP reductase [Thermoproteota archaeon]<>RDJ36307.1 ferredoxin--NADP reductase [Thermoproteota archaeon]<>RDJ38936.1 ferredoxin--NADP reductase [Thermoproteota archaeon]
Nspongiisocia_03960	38.6452	0.125487	0.566272	0.221601	0.824624	0.999626	54.0395	36.807	53.221	22.4603	33.079	32.2646	GBF23855.1 nicotinamide-nucleotide adenylyltransferase [archaeon MnTg01]	1.4e-83	256	GBF23855.1 nicotinamide-nucleotide adenylyltransferase [archaeon MnTg01]
Nspongiisocia_03970	62.6184	0.181742	0.42958	0.42307	0.672244	0.999626	78.2815	57.8395	74.9933	44.9207	61.0123	58.6628	HIF52519.1 branched-chain amino acid transaminase [Candidatus Nitrosopelagicus sp.]	5.71e-128	377	HIF52519.1 branched-chain amino acid transaminase [Candidatus Nitrosopelagicus sp.]
Nspongiisocia_03980	76.1341	0.15645	0.432792	0.361489	0.717734	0.999626	82.8269	95.815	70.155	49.4127	83.8	74.7951	MDH3617462.1 Gfo/Idh/MocA family oxidoreductase [Nitrosopumilus sp.]<>MDH3825388.1 Gfo/Idh/MocA family oxidoreductase [Nitrosopumilus sp.]	4.73e-148	429	MDH3617462.1 Gfo/Idh/MocA family oxidoreductase [Nitrosopumilus sp.]<>MDH3825388.1 Gfo/Idh/MocA family oxidoreductase [Nitrosopumilus sp.]
Nspongiisocia_03990	18.6556	0.382172	0.713912	0.535321	0.592428	0.999626	18.1815	20.4483	21.7722	6.7381	25.7281	19.0654	MDH3276621.1 Trm112 family protein [Nitrosopumilus sp.]<>MDH3384583.1 Trm112 family protein [Nitrosopumilus sp.]	1.63e-36	129	MDH3276621.1 Trm112 family protein [Nitrosopumilus sp.]<>MDH3384583.1 Trm112 family protein [Nitrosopumilus sp.]
Nspongiisocia_04000	4.01503	1.98484	1.34813	1.47229	0.140943	0.999626	7.07059	1.16847	0	3.36905	6.61579	5.86629	KAG2474434.1 MAG: hypothetical protein NPMRTH4_430007 [Nitrosopumilales archaeon]	1.22e-19	83.6	KAG2474434.1 MAG: hypothetical protein NPMRTH4_430007 [Nitrosopumilales archaeon]
Nspongiisocia_04010	148.552	0.124851	0.621395	0.20092	0.840761	0.999626	190.906	57.8395	99.1847	269.524	140.402	133.458	MBL7001671.1 DUF59 domain-containing protein [Nitrosopumilus sp.]<>MDC4231400.1 PqqD family peptide modification chaperone [Nitrosopumilus sp.]	1.39e-117	343	MBL7001671.1 DUF59 domain-containing protein [Nitrosopumilus sp.]<>MDC4231400.1 PqqD family peptide modification chaperone [Nitrosopumilus sp.]
Nspongiisocia_04020	82.3213	-0.20032	0.365513	-0.54805	0.58366	0.999626	81.3118	77.1194	89.5081	97.7024	66.1579	82.128	MBI5146884.1 S-methyl-5-thioribose-1-phosphate isomerase [Nitrososphaerota archaeon]	1.34e-180	514	MBI5146884.1 S-methyl-5-thioribose-1-phosphate isomerase [Nitrososphaerota archaeon]
Nspongiisocia_04030	144.77	-0.37533	0.51328	-0.73124	0.464633	0.999626	139.897	105.163	106.442	278.508	118.349	120.259	WP_148702723.1 branched-chain amino acid transaminase [Nitrosopumilus piranensis]<>AJM91758.1 putative branched-chain-amino-acid aminotransferase [Nitrosopumilus piranensis]	1.54e-166	476	WP_148702723.1 branched-chain amino acid transaminase [Nitrosopumilus piranensis]<>AJM91758.1 putative branched-chain-amino-acid aminotransferase [Nitrosopumilus piranensis]
Nspongiisocia_04040	104.695	-0.16166	0.576364	-0.28047	0.779113	0.999626	108.584	175.856	111.28	43.7976	80.1246	108.526	GFN39450.1 MAG: aspartate kinase [Marine Group I thaumarchaeote]	1.21e-150	446	GFN39450.1 MAG: aspartate kinase [Marine Group I thaumarchaeote]
Nspongiisocia_04050	216.332	0.385533	0.522535	0.737813	0.460628	0.999626	195.451	211.494	268.524	84.2262	324.174	214.119	MBT7252694.1 MBL fold metallo-hydrolase [Candidatus Nitrosopelagicus sp.]	2.6e-257	720	MBT7252694.1 MBL fold metallo-hydrolase [Candidatus Nitrosopelagicus sp.]
Nspongiisocia_04060	30.0671	0.004672	0.63363	0.007374	0.994117	0.999626	31.8177	30.9646	12.0957	46.0437	34.5491	24.9317	WP_297472412.1 hypothetical protein [Nitrosopumilus sp.]	1.97e-47	163	WP_297472412.1 hypothetical protein [Nitrosopumilus sp.]
Nspongiisocia_04070	137.78	-0.46373	0.322428	-1.43824	0.150367	0.999626	111.614	184.035	152.406	141.5	112.469	124.659	OGI15851.1 asparagine synthase (glutamine-hydrolyzing) [Candidatus Micrarchaeota archaeon RBG_16_49_10]	3.31e-171	511	OGI15851.1 asparagine synthase (glutamine-hydrolyzing) [Candidatus Micrarchaeota archaeon RBG_16_49_10]
Nspongiisocia_04080	42.3406	-0.10295	0.481753	-0.21369	0.83079	0.999626	36.363	40.3124	33.8679	56.1508	36.0193	51.33	MCH8916204.1 SDR family oxidoreductase [Nitrososphaerota archaeon]	2.74e-104	310	MCH8916204.1 SDR family oxidoreductase [Nitrososphaerota archaeon]
Nspongiisocia_04090	33.5084	-0.46449	0.544978	-0.85231	0.394043	0.999626	24.242	25.1222	38.7062	52.7818	27.9334	32.2646	MDH3677337.1 hypothetical protein [Nitrosopumilus sp.]	6.9e-29	108	MDH3677337.1 hypothetical protein [Nitrosopumilus sp.]
Nspongiisocia_04100	12.767	-3.99808	1.97582	-2.0235	0.043022	0.999626	0	8.17933	0	64.0119	4.41053	0	MBC8250958.1 acetylxylan esterase [Candidatus Nitrosopelagicus sp.]	1.1e-12	75.1	MBC8250958.1 acetylxylan esterase [Candidatus Nitrosopelagicus sp.]
Nspongiisocia_04110	28.7817	0.028327	1.77128	0.015992	0.987241	0.999626	0	40.3124	0	44.9207	80.1246	7.33286	MDE0266700.1 hypothetical protein [Nitrososphaerota archaeon]	6.82e-40	154	MDE0266700.1 hypothetical protein [Nitrososphaerota archaeon]
Nspongiisocia_04120	5.90713	-2.318	2.11563	-1.09565	0.27323	0.999626	0	9.3478	0	20.2143	5.8807	0	#N/A	#N/A	#N/A	#N/A
Nspongiisocia_04130	1.17089	-2.83767	2.80884	-1.01026	0.312369	0.999626	0	2.92119	0	3.36905	0.735088	0	#N/A	#N/A	#N/A	#N/A
Nspongiisocia_04140	41.8584	-1.44115	2.70649	-0.53248	0.594393	0.999626	0	70.1085	0	113.425	63.2176	4.39971	RZD42162.1 hypothetical protein CXT78_09880 [Nitrososphaerota archaeon]	4.4e-28	122	RZD42162.1 hypothetical protein CXT78_09880 [Nitrososphaerota archaeon]
Nspongiisocia_04150	30.6322	-1.1459	0.749387	-1.52912	0.126236	0.999626	6.56555	43.2336	24.1914	58.3969	30.8737	20.532	MDI1496026.1 glucose-6-phosphate isomerase [Cenarchaeum symbiont of Oopsacas minuta]	6.64e-137	402	MDI1496026.1 glucose-6-phosphate isomerase [Cenarchaeum symbiont of Oopsacas minuta]
Nspongiisocia_04160	21.2026	-3.9023	1.24251	-3.14067	0.001686	0.999626	1.51513	3.50543	14.5148	101.072	3.67544	2.93314	#N/A	#N/A	#N/A	#N/A
Nspongiisocia_04170	13.2461	-5.13206	1.37854	-3.72282	0.000197	0.317185	0.505042	4.6739	29.0297	43.7976	1.47018	0	MDE0399345.1 hypothetical protein [Candidatus Poribacteria bacterium]	3.15e-26	111	MDE0399345.1 hypothetical protein [Candidatus Poribacteria bacterium]
Nspongiisocia_04180	1.85587	0.051617	2.73566	0.018868	0.984946	0.999626	0	5.25814	0	0	4.41053	1.46657	MCH7966477.1 hypothetical protein [Nitrososphaerota archaeon]	5.96e-31	123	MCH7966477.1 hypothetical protein [Nitrososphaerota archaeon]
Nspongiisocia_04190	6.61578	-2.44746	1.68438	-1.45303	0.146215	0.999626	0	6.42661	21.7722	5.61508	5.8807	0	MDE0399345.1 hypothetical protein [Candidatus Poribacteria bacterium]	4.53e-10	65.9	MDE0399345.1 hypothetical protein [Candidatus Poribacteria bacterium]
Nspongiisocia_04200	26.607	-1.44616	1.4477	-0.99893	0.317827	0.999626	0	30.9646	41.1254	44.9207	41.1649	1.46657	MDI1496082.1 NAD(+) synthetase [Cenarchaeum symbiont of Oopsacas minuta]	6.49e-98	297	MDI1496082.1 NAD(+) synthetase [Cenarchaeum symbiont of Oopsacas minuta]
Nspongiisocia_04210	11.7539	-2.08446	1.3895	-1.50015	0.133576	0.999626	0	9.3478	26.6105	21.3373	11.7614	1.46657	MBO83590.1 hypothetical protein [Actinomycetia bacterium]	9.46e-51	176	MBO83590.1 hypothetical protein [Actinomycetia bacterium]
Nspongiisocia_04220	27.0367	-1.14947	1.1564	-0.99401	0.320219	0.999626	0.505042	47.9075	29.0297	34.8135	41.1649	8.79943	HIS457178.1 hypothetical protein [Candidatus Nitrosopelagicus sp.]	4.04e-52	176	HIS457178.1 hypothetical protein [Candidatus Nitrosopelagicus sp.]
Nspongiisocia_04230	74.3518	-1.33792	1.36708	-0.97867	0.327742	0.999626	0	81.7933	60.4785	177.437	113.204	13.1991	WP_048104404.1 NAD(P)-dependent oxidoreductase [Candidatus Nitrosopelagicus brevis]<>AJS453142.1 NAD(P)H-binding protein, PF13460 family [Candidatus Nitrosopelagicus brevis]<>MAR69777.1 NAD(P)-dependent oxidoreductase [Nitrospina sp.]<>PTL87407.1 hypothetical protein S29X95_05810 [Candidatus Nitrosopelagicus brevis]	6.23e-88	276	WP_048104404.1 NAD(P)-dependent oxidoreductase [Candidatus Nitrosopelagicus brevis]<>AJS453142.1 NAD(P)H-binding protein, PF13460 family [Candidatus Nitrosopelagicus brevis]<>MAR69777.1 NAD(P)-dependent oxidoreductase [Nitrospina sp.]<>PTL87407.1 hypothetical protein S29X95_05810 [Candidatus Nitrosopelagicus brevis]
Nspongiisocia_04240	161.812	0.179536	0.373442	0.480762	0.630686	0.999626	161.108	121.521	133.053	199.897	155.839	199.454	MDE0399341.1 nucleotide sugar dehydrogenase [Candidatus Poribacteria bacterium]	2.31e-194	555	MDE0399341.1 nucleotide sugar dehydrogenase [Candidatus Poribacteria bacterium]
Nspongiisocia_04250	173.377	0.423233	0.331308	1.27746	0.201441	0.999626	161.108	141.386	135.472	166.207	210.235	225.852	MDF2737486.1 Electron transfer [Nitrososphaeraceae archaeon]	4.45e-39	145	MDF2737486.1 Electron transfer [Nitrososphaeraceae archaeon]
Nspongiisocia_04260	99.0977	0.278091	0.383556	0.725034	0.468431	0.999626	112.119	94.6465	65.3167	106.687	94.0913	121.725	WP_042684582.1 MULTISPECIES: diphthamide biosynthesis enzyme Dph2 [Candidatus Nitrosotenuis]<>QLH08311.1 diphthamide biosynthesis enzyme Dph2 [Candidatus Nitrosotenuis sp. DW1]<>WKT58714.1 diphthamide biosynthesis enzyme Dph2 [Candidatus Nitrosotenuis chungbukensis]	2.14e-170	487	WP_042684582.1 MULTISPECIES: diphthamide biosynthesis enzyme Dph2 [Candidatus Nitrosotenuis]<>QLH08311.1 diphthamide biosynthesis enzyme Dph2 [Candidatus Nitrosotenuis sp. DW1]<>WKT58714.1 diphthamide biosynthesis enzyme Dph2 [Candidatus Nitrosotenuis chungbukensis]
Nspongiisocia_04270	75.5477	1.39671	1.02773	1.35903	0.174137	0.999626	139.392	75.9509	0	47.1667	49.986	140.791	WP_297594596.1 tRNA(Ile)(2)-agmatinylcytidine synthase [Nitrosopumilus sp.]<>MCV0393534.1 tRNA(Ile)(2)-agmatinylcytidine synthase [Nitrosopumilus sp.]	1.09e-164	482	WP_297594596.1 tRNA(Ile)(2)-agmatinylcytidine synthase [Nitrosopumilus sp.]<>MCV0393534.1 tRNA(Ile)(2)-agmatinylcytidine synthase [Nitrosopumilus sp.]
Nspongiisocia_04280	143.767	-3.75247	3.05948	-1.22651	0.220008	0.999626	0	46.1548	0	756.913	56.6018	2.93314	MBI4055700.1 class I SAM-dependent methyltransferase [Elusimicrobiota bacterium]	1.8e-23	107	MBI4055700.1 class I SAM-dependent methyltransferase [Elusimicrobiota bacterium]
Nspongiisocia_04290	77.7598	0.040427	0.443357	0.091185	0.927346	0.999626	76.2614	87.6356	94.3464	48.2897	69.0983	90.9274	MBI5698498.1 PQQ-dependent sugar dehydrogenase [Nitrososphaerota archaeon]	1.45e-163	472	MBI5698498.1 PQQ-dependent sugar dehydrogenase [Nitrososphaerota archaeon]
Nspongiisocia_04300	96.1965	-0.22013	0.401982	-0.5476	0.583966	0.999626	101.008	133.206	94.3464	81.9802	74.2439	92.394	WP_179365409.1 hydroxymethylglutaryl-CoA reductase, degradative [Nitrosarchaeum sp. AC2]<>QLH11572.1 hydroxymethylglutaryl-CoA reductase, degradative [Nitrosarchaeum sp. AC2]	1.87e-193	553	WP_179365409.1 hydroxymethylglutaryl-CoA reductase, degradative [Nitrosarchaeum sp. AC2]<>QLH11572.1 hydroxymethylglutaryl-CoA reductase, degradative [Nitrosarchaeum sp. AC2]
Nspongiisocia_04310	100.308	-0.29152	0.381208	-0.76474	0.444426	0.999626	102.524	115.679	82.2507	132.516	89.6808	79.1949	KRT61799.1 ATP phosphoribosyltransferase [Thaumarchaeota archaeon CSP1-1]	2.28e-171	489	KRT61799.1 ATP phosphoribosyltransferase [Thaumarchaeota archaeon CSP1-1]
Nspongiisocia_04320	110.329	-0.63504	0.454361	-1.39765	0.162218	0.999626	98.4832	157.744	169.34	76.3651	74.979	85.0611	WP_007551411.1 histidinol dehydrogenase [Nitrosarchaeum koreense]<>EGP94424.1 Histidinol dehydrogenase [Nitrosarchaeum koreense MY1]	9.18e-159	464	WP_007551411.1 histidinol dehydrogenase [Nitrosarchaeum koreense]<>EGP94424.1 Histidinol dehydrogenase [Nitrosarchaeum koreense MY1]
Nspongiisocia_04330	62.2009	-0.13623	0.542341	-0.25119	0.801667	0.999626	65.1505	95.815	67.7359	31.4445	54.3965	58.6628	WP_179371484.1 histidinol-phosphate transaminase [Nitrosopumilus ureiphilus]<>QLH07608.1 histidinol-phosphate transaminase [Nitrosopumilus ureiphilus]	1.53e-156	454	WP_179371484.1 histidinol-phosphate transaminase [Nitrosopumilus ureiphilus]<>QLH07608.1 histidinol-phosphate transaminase [Nitrosopumilus ureiphilus]
Nspongiisocia_04340	58.4198	-0.19711	0.437181	-0.45086	0.652088	0.999626	58.5849	79.4563	58.0593	49.4127	59.5421	45.4637	MCH8972585.1 HAD family hydrolase [Nitrososphaerota archaeon]	2.33e-102	313	MCH8972585.1 HAD family hydrolase [Nitrososphaerota archaeon]
Nspongiisocia_04350	72.567	-0.161	0.476112	-0.33816	0.735239	0.999626	59.595	44.4021	99.1847	87.5953	68.3632	76.2617	KRT61795.1 imidazoleglycerol-phosphate dehydratase, imidazoleglycerol-phosphate dehydratase [Thaumarchaeota archaeon CSP1-1]	1.82e-90	273	KRT61795.1 imidazoleglycerol-phosphate dehydratase, imidazoleglycerol-phosphate dehydratase [Thaumarchaeota archaeon CSP1-1]
Nspongiisocia_04360	48.3168	0.46251	0.425061	1.0881	0.27655	0.999626	63.6353	39.7282	45.9636	37.0596	49.2509	54.2631	MDH3192160.1 imidazole glycerol phosphate synthase subunit HisH [Nitrosopumilus sp.]<>MDH3501149.1 imidazole glycerol phosphate synthase subunit HisH [Nitrosopumilus sp.]	5.85e-83	255	MDH3192160.1 imidazole glycerol phosphate synthase subunit HisH [Nitrosopumilus sp.]<>MDH3501149.1 imidazole glycerol phosphate synthase subunit HisH [Nitrosopumilus sp.]
Nspongiisocia_04370	47.1789	0.247015	0.646752	0.381932	0.702512	0.999626	74.2412	48.4917	60.4785	21.3373	25.7281	52.7966	MBS3926380.1 1-(5-phosphoribosyl)-5-[(5-phosphoribosylamino)methylideneamino]imidazole-4-carboxamide isomerase [Nitrosarchaeum sp.]	2.9e-92	281	MBS3926380.1 1-(5-phosphoribosyl)-5-[(5-phosphoribosylamino)methylideneamino]imidazole-4-carboxamide isomerase [Nitrosarchaeum sp.]
Nspongiisocia_04380	67.7599	-0.0487	0.483309	-0.10077	0.919733	0.999626	49.4941	87.0514	74.9933	43.7976	67.6281	83.5946	MBU12874.1 imidazole glycerol phosphate synthase subunit HisF [Nitrosopumilales archaeon]	1.18e-130	380	MBU12874.1 imidazole glycerol phosphate synthase subunit HisF [Nitrosopumilales archaeon]
Nspongiisocia_04390	84.4083	-0.23623	0.530456	-0.44533	0.656085	0.999626	79.2916	135.543	94.3464	43.7976	87.4755	65.9957	MAS89477.1 dihydroorotase [Nitrososphaerota archaeon]	1.28e-143	418	MAS89477.1 dihydroorotase [Nitrososphaerota archaeon]
Nspongiisocia_04400	23.4096	-0.24929	0.574174	-0.43417	0.664162	0.999626	19.1916	30.9646	19.3531	24.7064	18.3772	27.8649	MDH3314052.1 amidohydrolase family protein [Nitrosopumilus sp.]<>MDH3488747.1 amidohydrolase family protein [Nitrosopumilus sp.]	6.34e-67	214	MDH3314052.1 amidohydrolase family protein [Nitrosopumilus sp.]<>MDH3488747.1 amidohydrolase family protein [Nitrosopumilus sp.]
Nspongiisocia_04410	39.8039	-0.49306	0.630016	-0.78262	0.433851	0.999626	38.8882	79.4563	31.4488	28.0754	37.4895	23.4651	HEU03896.1 hypothetical protein [Nitrosopumilus sp.]	1.95e-108	325	HEU03896.1 hypothetical protein [Nitrosopumilus sp.]
Nspongiisocia_04420	69.198	-0.39698	0.403527	-0.98379	0.325221	0.999626	58.5849	85.8829	91.9273	58.3969	55.8667	64.5291	HEU04554.1 ribose-5-phosphate isomerase RpiA [Nitrosopumilus sp.]	1.74e-107	319	HEU04554.1 ribose-5-phosphate isomerase RpiA [Nitrosopumilus sp.]
Nspongiisocia_04430	82.301	0.419191	0.484551	0.865113	0.386977	0.999626	72.221	88.2199	82.2507	40.4286	94.8264	115.859	MCH7649292.1 hypothetical protein [Nitrososphaerota archaeon]	1.03e-11	74.3	MCH7649292.1 hypothetical protein [Nitrososphaerota archaeon]
Nspongiisocia_04440	188.667	-0.18388	0.692124	-0.26568	0.790487	0.999626	159.088	70.6928	104.023	426.746	167.6	203.853	NWJ77812.1 RNA-binding protein [Marine Group I thaumarchaeote]	4.44e-35	124	NWJ77812.1 RNA-binding protein [Marine Group I thaumarchaeote]
Nspongiisocia_04470	23.5546	-1.79501	3.51692	-0.51039	0.609777	0.999626	0	49.076	0	60.6429	31.6088	0	MSV26809.1 hypothetical protein [Nitrosarchaeum sp.]	0	936	MSV26809.1 hypothetical protein [Nitrosarchaeum sp.]
Nspongiisocia_04480	13.9772	-2.14357	2.02338	-1.0594	0.289418	0.999626	0	26.8749	0	41.5516	15.4368	0	WP_012214513.1 SGNH/GDSL hydrolase family protein [Nitrosopumilus maritimus]<>ABX12026.1 lipolytic protein G-D-S-L family [Nitrosopumilus maritimus SCM1]	4.15e-78	255	WP_012214513.1 SGNH/GDSL hydrolase family protein [Nitrosopumilus maritimus]<>ABX12026.1 lipolytic protein G-D-S-L family [Nitrosopumilus maritimus SCM1]
Nspongiisocia_04500	22.3127	-0.70889	0.933306	-0.75955	0.447522	0.999626	24.242	36.2227	38.7062	8.98413	22.7877	2.93314	WP_211686765.1 creatininase family protein [Nitrosopumilus sp. K4]<>QUC64325.1 creatininase family protein [Nitrosopumilus sp. K4]	2.98e-99	299	WP_211686765.1 creatininase family protein [Nitrosopumilus sp. K4]<>QUC64325.1 creatininase family protein [Nitrosopumilus sp. K4]
Nspongiisocia_04510	42.6154	0.041778	0.582396	0.071735	0.942813	0.999626	34.8479	51.4129	55.6402	19.0913	43.3702	51.33	MCH7968881.1 formyltetrahydrofolate deformylase [Nitrososphaerota archaeon]	8.76e-135	392	MCH7968881.1 formyltetrahydrofolate deformylase [Nitrososphaerota archaeon]
Nspongiisocia_04520	36.3531	-0.63832	0.573403	-1.11322	0.265614	0.999626	35.353	38.5597	50.8019	44.9207	35.2842	13.1991	KAG2477518.1 MAG: hypothetical protein NPMRTH5_130009 [Nitrosopumilales archaeon]	2.44e-61	198	KAG2477518.1 MAG: hypothetical protein NPMRTH5_130009 [Nitrosopumilales archaeon]
Nspongiisocia_04530	320.206	-0.20147	0.341703	-0.5896	0.555457	0.999626	308.581	435.257	341.099	250.433	288.154	297.714	WP_182133605.1 minichromosome maintenance protein MCM [Nitrosopumilus sp. b1]<>KAF6243474.1 ATPase [Nitrosopumilus sp. b1]	0	1069	WP_182133605.1 minichromosome maintenance protein MCM [Nitrosopumilus sp. b1]<>KAF6243474.1 ATPase [Nitrosopumilus sp. b1]
Nspongiisocia_04540	67.5768	-0.30719	0.380667	-0.80699	0.419675	0.999626	54.5446	75.9509	84.6698	64.0119	64.6878	61.596	MCH8323834.1 UDP-N-acetylglucosamine-1-phosphate transferase [Nitrososphaerota archaeon]	5.57e-126	375	MCH8323834.1 UDP-N-acetylglucosamine-1-phosphate transferase [Nitrososphaerota archaeon]
Nspongiisocia_04550	3.14616	-0.86162	1.84919	-0.46594	0.641257	0.999626	2.52521	0.584238	12.0957	0	2.20526	1.46657	#N/A	#N/A	#N/A	#N/A
Nspongiisocia_04560	15.884	-0.01255	1.58401	-0.00792	0.993679	0.999626	16.6664	0.584238	16.934	30.3214	0	30.798	MDH3276620.1 hypothetical protein [Nitrosopumilus sp.]<>MDH3384582.1 hypothetical protein [Nitrosopumilus sp.]	2.55e-24	100	MDH3276620.1 hypothetical protein [Nitrosopumilus sp.]<>MDH3384582.1 hypothetical protein [Nitrosopumilus sp.]
Nspongiisocia_04570	21.8564	-0.68034	1.2523	-0.54327	0.586943	0.999626	28.7874	1.16847	33.8679	46.0437	2.20526	19.0654	MCE2498748.1 hypothetical protein [Nitrosopumilaceae archaeon]	1.19e-15	79.7	MCE2498748.1 hypothetical protein [Nitrosopumilaceae archaeon]
Nspongiisocia_04580	113.894	-0.04254	0.390599	-0.10891	0.913273	0.999626	94.9479	147.812	108.861	88.7183	125.7	117.326	KAG2471701.1 MAG: Replication factor C small subunit [Nitrosopumilales archaeon]	2.94e-145	422	KAG2471701.1 MAG: Replication factor C small subunit [Nitrosopumilales archaeon]
Nspongiisocia_04590	51.2654	0.069704	0.623169	0.111854	0.910939	0.999626	49.9992	86.4672	41.1254	21.3373	55.8667	52.7966	MDH3794128.1 hypothetical protein [Nitrosopumilus sp.]	3.6e-41	154	MDH3794128.1 hypothetical protein [Nitrosopumilus sp.]
Nspongiisocia_04600	26.6233	-0.27889	0.888996	-0.31372	0.753737	0.999626	28.7874	61.9292	19.3531	5.61508	23.5228	20.532	MDH3394983.1 hypothetical protein [Nitrosopumilus sp.]	8.82e-53	182	MDH3394983.1 hypothetical protein [Nitrosopumilus sp.]
Nspongiisocia_04610	3762.46	-0.22015	0.754391	-0.29182	0.770425	0.999626	4398.41	689.985	3033.6	8423.75	3266	2763.02	MDI1495030.1 ferredoxin [Cenarchaeum symbiont of Oopsacas minuta]	7.64e-112	326	MDI1495030.1 ferredoxin [Cenarchaeum symbiont of Oopsacas minuta]
Nspongiisocia_04620	46.4845	-0.2385	0.42871	-0.55632	0.577994	0.999626	45.9588	47.3232	48.3828	55.0278	35.2842	46.9303	WP_182133690.1 translation initiation factor IF-6 [Nitrosopumilus sp. b1]<>KAF6243524.1 translation initiation factor IF-6 [Nitrosopumilus sp. b1]	6.78e-82	254	WP_182133690.1 translation initiation factor IF-6 [Nitrosopumilus sp. b1]<>KAF6243524.1 translation initiation factor IF-6 [Nitrosopumilus sp. b1]
Nspongiisocia_04630	109.549	0.031978	0.497826	0.064235	0.948783	0.999626	140.402	150.733	116.119	58.3969	105.118	86.5277	MCH2618384.1 histidine--tRNA ligase [Candidatus Nitrosopelagicus sp.]<>GIT55568.1 MAG: histidine--tRNA ligase [Candidatus Nitrosopelagicus sp.]<>CAI8207658.1 MAG: Histidine--tRNA ligase [Candidatus Nitrosopelagicus brevis]	8.43e-172	499	MCH2618384.1 histidine--tRNA ligase [Candidatus Nitrosopelagicus sp.]<>GIT55568.1 MAG: histidine--tRNA ligase [Candidatus Nitrosopelagicus sp.]<>CAI8207658.1 MAG: Histidine--tRNA ligase [Candidatus Nitrosopelagicus brevis]
Nspongiisocia_04640	64.6342	0.218024	0.585811	0.372174	0.709763	0.999626	67.6757	80.6248	74.9933	23.5833	55.8667	85.0611	PIP14276.1 MAG: hypothetical protein COX48_01740 [bacterium (Candidatus Stahlbacteria) CG23_combo_of_CG06-09_8_20_14_all_34_7]	1.16e-64	216	PIP14276.1 MAG: hypothetical protein COX48_01740 [bacterium (Candidatus Stahlbacteria) CG23_combo_of_CG06-09_8_20_14_all_34_7]
Nspongiisocia_04650	21.8837	-0.22013	0.714149	-0.30824	0.757897	0.999626	14.6462	36.807	9.67656	22.4603	19.8474	27.8649	WP_297440525.1 archease [Nitrosopumilus sp.]<>MCV0430500.1 archease [Nitrosopumilus sp.]	4.54e-42	146	WP_297440525.1 archease [Nitrosopumilus sp.]<>MCV0430500.1 archease [Nitrosopumilus sp.]
Nspongiisocia_04660	188.252	0.019183	0.342938	0.055936	0.955393	0.999626	190.401	141.386	229.818	192.036	176.421	199.454	AIF10414.1 translation initiation factor IF-2 [uncultured marine thaumarchaeote KM3_45_E05]	4.29e-300	837	AIF10414.1 translation initiation factor IF-2 [uncultured marine thaumarchaeote KM3_45_E05]
Nspongiisocia_04670	148.315	-0.62622	0.893033	-0.70123	0.483157	0.999626	147.472	29.7961	65.3167	444.715	83.8	118.792	MBI1828799.1 nucleoside-diphosphate kinase [Nitrososphaerota archaeon]<>MBI3641988.1 nucleoside-diphosphate kinase [Nitrososphaerota archaeon]	1.02e-64	203	MBI1828799.1 nucleoside-diphosphate kinase [Nitrososphaerota archaeon]<>MBI3641988.1 nucleoside-diphosphate kinase [Nitrososphaerota archaeon]
Nspongiisocia_04680	115.882	0.005138	0.922428	0.00557	0.995556	0.999626	120.2	14.6059	43.5445	288.615	110.998	117.326	NIR87863.1 30S ribosomal protein S28e [Candidatus Bathyarchaeota archaeon]	2.71e-31	114	NIR87863.1 30S ribosomal protein S28e [Candidatus Bathyarchaeota archaeon]
Nspongiisocia_04690	351.542	-0.2157	0.827679	-0.26061	0.79439	0.999626	312.621	38.5597	331.422	763.651	343.286	319.712	MCH8860374.1 50S ribosomal protein L7ae [Nitrososphaerota archaeon]<>MCH8995984.1 50S ribosomal protein L7ae [Nitrososphaerota archaeon]<>MDG7054375.1 50S ribosomal protein L7ae [Nitrososphaerota archaeon]	5.86e-68	211	MCH8860374.1 50S ribosomal protein L7ae [Nitrososphaerota archaeon]<>MCH8995984.1 50S ribosomal protein L7ae [Nitrososphaerota archaeon]<>MDG7054375.1 50S ribosomal protein L7ae [Nitrososphaerota archaeon]
Nspongiisocia_04700	146.55	-0.66025	0.439936	-1.50079	0.13341	0.999626	128.281	161.25	128.214	249.31	133.051	79.1949	TAK26660.1 MAG: phosphoglucosamine mutase [Nitrosarchaeum sp.]	6.04e-200	572	TAK26660.1 MAG: phosphoglucosamine mutase [Nitrosarchaeum sp.]
Nspongiisocia_04710	11.4407	-0.55614	0.823144	-0.67563	0.499275	0.999626	7.07059	21.6168	9.67656	8.98413	12.4965	8.79943	MCV0399551.1 hypothetical protein [Nitrosarchaeum sp.]	1.64e-35	131	MCV0399551.1 hypothetical protein [Nitrosarchaeum sp.]
Nspongiisocia_04720	9.88507	0.021264	0.943696	0.022532	0.982023	0.999626	5.05042	8.76356	14.5148	6.7381	18.3772	5.86629	MBS3926887.1 hypothetical protein [Nitrosarchaeum sp.]	6.85e-38	137	MBS3926887.1 hypothetical protein [Nitrosarchaeum sp.]
Nspongiisocia_04730	1270.74	0.599918	0.725568	0.826825	0.408336	0.999626	1575.73	186.956	824.926	2019.18	1278.32	1739.35	MCE2497837.1 radical SAM protein [Nitrosopumilaceae archaeon]	0	1090	MCE2497837.1 radical SAM protein [Nitrosopumilaceae archaeon]
Nspongiisocia_04740	22.0953	0.783702	0.628403	1.24713	0.212349	0.999626	18.1815	17.5271	12.0957	17.9683	28.6684	38.1309	MCH8860869.1 UbiA prenyltransferase family protein [Nitrososphaerota archaeon]	5.38e-61	206	MCH8860869.1 UbiA prenyltransferase family protein [Nitrososphaerota archaeon]
Nspongiisocia_04750	48.3154	-0.58422	0.763818	-0.76487	0.444346	0.999626	42.9286	109.252	50.8019	13.4762	42.6351	30.798	MBM3911271.1 flippase-like domain-containing protein [Nitrososphaerota archaeon]	6.68e-70	230	MBM3911271.1 flippase-like domain-containing protein [Nitrososphaerota archaeon]
Nspongiisocia_04760	30.1879	-0.23275	0.510838	-0.45562	0.648664	0.999626	25.2521	34.47	38.7062	24.7064	25.7281	32.2646	MDE1725701.1 dual specificity protein phosphatase family protein [Nitrososphaerota archaeon]	1.99e-49	167	MDE1725701.1 dual specificity protein phosphatase family protein [Nitrososphaerota archaeon]
Nspongiisocia_04770	74.7965	0.439898	0.481856	0.912925	0.361282	0.999626	89.8975	88.2199	53.221	47.1667	61.7474	108.526	TRZ55573.1 DUF362 domain-containing protein [archaeon]	1.89e-154	449	TRZ55573.1 DUF362 domain-containing protein [archaeon]
Nspongiisocia_04780	33.5962	-0.05238	0.65981	-0.07938	0.936727	0.999626	36.363	37.9754	53.221	12.3532	27.9334	33.7311	#N/A	#N/A	#N/A	#N/A
Nspongiisocia_04790	30.3223	0.222131	0.602316	0.368795	0.71228	0.999626	33.8378	34.47	36.2871	13.4762	27.1983	36.6643	#N/A	#N/A	#N/A	#N/A
Nspongiisocia_04800	40.4157	0.908422	0.568286	1.59853	0.109926	0.999626	48.9891	30.9646	41.1254	13.4762	59.5421	48.3969	#N/A	#N/A	#N/A	#N/A
Nspongiisocia_04810	71.643	-0.3078	0.484579	-0.63519	0.525305	0.999626	74.2412	110.421	79.8316	47.1667	56.6018	61.596	MBM3896076.1 tetratricopeptide repeat protein [Nitrososphaerota archaeon]	8.99e-131	385	MBM3896076.1 tetratricopeptide repeat protein [Nitrososphaerota archaeon]
Nspongiisocia_04820	20.3291	-0.32995	0.614664	-0.53679	0.591412	0.999626	21.7168	28.0434	24.1914	15.7222	14.7018	17.5988	MDH3501257.1 gamma-glutamyl-gamma-aminobutyrate hydrolase family protein [Nitrosopumilus sp.]	9.51e-63	202	MDH3501257.1 gamma-glutamyl-gamma-aminobutyrate hydrolase family protein [Nitrosopumilus sp.]
Nspongiisocia_04830	442.216	-0.37192	0.502278	-0.74048	0.459012	0.999626	424.74	297.961	333.841	864.723	385.921	346.111	WP_014964194.1 UPF0182 family protein [Candidatus Nitrosopumilus sediminis]<>AFS81822.1 hypothetical protein NSED_00030 [Candidatus Nitrosopumilus sediminis]	0	1357	WP_014964194.1 UPF0182 family protein [Candidatus Nitrosopumilus sediminis]<>AFS81822.1 hypothetical protein NSED_00030 [Candidatus Nitrosopumilus sediminis]
Nspongiisocia_04840	37.8862	-0.56655	0.584649	-0.96905	0.33252	0.999626	29.7975	72.4455	33.8679	28.0754	27.9334	35.1977	MBC8502986.1 DNA primase [Nitrosopumilus sp.]	5.33e-149	436	MBC8502986.1 DNA primase [Nitrosopumilus sp.]
Nspongiisocia_04850	44.9201	-0.32182	0.673943	-0.47752	0.632994	0.999626	56.0597	71.8612	60.4785	17.9683	36.7544	26.3983	MDC4231648.1 DNA primase [Nitrosopumilus sp.]	2.78e-125	374	MDC4231648.1 DNA primase [Nitrosopumilus sp.]
Nspongiisocia_04860	67.8407	-0.46412	0.491177	-0.94491	0.344702	0.999626	59.595	120.353	55.6402	58.3969	54.3965	58.6628	QMU54186.1 MAG: deoxyribonuclease IV [Nitrosopumilus sp.]	8.42e-128	375	QMU54186.1 MAG: deoxyribonuclease IV [Nitrosopumilus sp.]
Nspongiisocia_04870	130.875	-0.03025	0.467461	-0.06472	0.948396	0.999626	158.078	168.26	157.244	71.8731	112.469	117.326	KRO28958.1 MAG: glycine--tRNA ligase [Nitrosopumilus sp. BACL13 MAG-121220-bin23]<>HII05638.1 glycine--tRNA ligase [Nitrosopumilus sp.]	1.96e-269	750	KRO28958.1 MAG: glycine--tRNA ligase [Nitrosopumilus sp. BACL13 MAG-121220-bin23]<>HII05638.1 glycine--tRNA ligase [Nitrosopumilus sp.]
Nspongiisocia_04880	125.772	-0.40909	0.45798	-0.89324	0.371728	0.999626	130.806	192.798	154.825	83.1032	99.2369	93.8606	RDJ32048.1 fibronectin-binding domain-containing protein [Thermoproteota archaeon]<>RDJ34384.1 fibronectin-binding domain-containing protein [Thermoproteota archaeon]<>RDJ34722.1 fibronectin-binding domain-containing protein [Thermoproteota archaeon]<>RDJ38677.1 fibronectin-binding domain-containing protein [Thermoproteota archaeon]	5.48e-242	694	RDJ32048.1 fibronectin-binding domain-containing protein [Thermoproteota archaeon]<>RDJ34384.1 fibronectin-binding domain-containing protein [Thermoproteota archaeon]<>RDJ34722.1 fibronectin-binding domain-containing protein [Thermoproteota archaeon]<>RDJ38677.1 fibronectin-binding domain-containing protein [Thermoproteota archaeon]
Nspongiisocia_04890	47.3481	0.661771	0.513679	1.2883	0.197642	0.999626	56.0597	36.2227	19.3531	52.7818	59.5421	60.1294	MBA4451825.1 hypothetical protein [Nitrosopumilaceae archaeon]	2.19e-40	144	MBA4451825.1 hypothetical protein [Nitrosopumilaceae archaeon]
Nspongiisocia_04900	91.0857	0.018661	0.557955	0.033445	0.973319	0.999626	88.8874	120.937	116.119	34.8135	96.2965	89.4608	KRT61058.1 precorrin-6y C5,15-methyltransferase subunit CbiT, cobalt-precorrin-7 (C15)-methyltransferase [Thaumarchaeota archaeon CSP1-1]	1.62e-84	259	KRT61058.1 precorrin-6y C5,15-methyltransferase subunit CbiT, cobalt-precorrin-7 (C15)-methyltransferase [Thaumarchaeota archaeon CSP1-1]
Nspongiisocia_04910	103.738	-0.11076	0.346282	-0.31984	0.749089	0.999626	107.069	98.1519	128.214	98.8255	100.707	89.4608	MCH8833440.1 precorrin-2 C(20)-methyltransferase [Nitrososphaerota archaeon]	5.13e-117	344	MCH8833440.1 precorrin-2 C(20)-methyltransferase [Nitrososphaerota archaeon]
Nspongiisocia_04920	56.9268	-0.52874	0.417723	-1.26577	0.205597	0.999626	39.3933	60.1765	77.4124	64.0119	43.3702	57.1963	WP_100182822.1 precorrin-4 C(11)-methyltransferase [Candidatus Nitrosotenuis aquarius]	3.22e-127	371	WP_100182822.1 precorrin-4 C(11)-methyltransferase [Candidatus Nitrosotenuis aquarius]
Nspongiisocia_04930	28.1391	-0.33833	0.730914	-0.46289	0.643441	0.999626	33.8378	54.9183	26.6105	12.3532	20.5825	20.532	MDH3695880.1 glutamate racemase [Nitrosopumilus sp.]<>MDH3833096.1 glutamate racemase [Nitrosopumilus sp.]	1.01e-72	233	MDH3695880.1 glutamate racemase [Nitrosopumilus sp.]<>MDH3833096.1 glutamate racemase [Nitrosopumilus sp.]
Nspongiisocia_04940	1601.62	-0.276	0.738488	-0.37374	0.708601	0.999626	1396.44	269.334	1698.23	3296.05	1639.98	1309.65	PIW33250.1 MAG: hypothetical protein COW27_01340 [Nitrosopumilales archaeon CG15_BIG_FIL_POST_REV_8_21_14_020_37_12]	4.93e-98	294	PIW33250.1 MAG: hypothetical protein COW27_01340 [Nitrosopumilales archaeon CG15_BIG_FIL_POST_REV_8_21_14_020_37_12]
Nspongiisocia_04950	52.2539	0.006966	0.635572	0.01096	0.991256	0.999626	29.7975	73.0297	60.4785	22.4603	67.6281	60.1294	MCH8324526.1 DUF126 domain-containing protein [Nitrososphaerota archaeon]	4.13e-39	137	MCH8324526.1 DUF126 domain-containing protein [Nitrososphaerota archaeon]
Nspongiisocia_04960	96.2814	-0.14262	0.504552	-0.28267	0.777434	0.999626	89.3925	123.274	130.633	49.4127	76.4492	108.526	WP_048186712.1 aconitase X catalytic domain-containing protein [Candidatus Nitrosotenuis cloacae]<>AJZ76076.1 hypothetical protein SU86_006495 [Candidatus Nitrosotenuis cloacae]	1.39e-183	525	WP_048186712.1 aconitase X catalytic domain-containing protein [Candidatus Nitrosotenuis cloacae]<>AJZ76076.1 hypothetical protein SU86_006495 [Candidatus Nitrosotenuis cloacae]
Nspongiisocia_04970	36.7346	-0.41756	0.585385	-0.7133	0.475658	0.999626	33.3328	42.6493	62.8976	21.3373	24.993	35.1977	MCH8972649.1 endonuclease III [Nitrososphaerota archaeon]	5.36e-119	347	MCH8972649.1 endonuclease III [Nitrososphaerota archaeon]
Nspongiisocia_04980	53.4482	0.283237	0.431833	0.655897	0.511891	0.999626	55.5547	53.1656	55.6402	35.9365	54.3965	65.9957	EGG41585.1 hypothetical protein Nlim_1596 [Candidatus Nitrosarchaeum limnium SFB1]	1.47e-85	263	EGG41585.1 hypothetical protein Nlim_1596 [Candidatus Nitrosarchaeum limnium SFB1]
Nspongiisocia_04990	113.275	-0.008	0.467527	-0.01711	0.986351	0.999626	121.21	78.2878	84.6698	177.437	105.118	112.926	PIW32250.1 MAG: sulfate adenylyltransferase [Nitrosopumilales archaeon CG15_BIG_FIL_POST_REV_8_21_14_020_37_12]	2.52e-202	572	PIW32250.1 MAG: sulfate adenylyltransferase [Nitrosopumilales archaeon CG15_BIG_FIL_POST_REV_8_21_14_020_37_12]
Nspongiisocia_05000	54.0904	0.281175	0.408761	0.687873	0.491533	0.999626	57.0698	50.2444	45.9636	49.4127	51.4562	70.3954	RDJ32037.1 phosphoadenylyl-sulfate reductase [Thermoproteota archaeon]<>RDJ34395.1 phosphoadenylyl-sulfate reductase [Thermoproteota archaeon]<>RDJ34733.1 phosphoadenylyl-sulfate reductase [Thermoproteota archaeon]<>RDJ38666.1 phosphoadenylyl-sulfate reductase [Thermoproteota archaeon]	6.01e-125	364	RDJ32037.1 phosphoadenylyl-sulfate reductase [Thermoproteota archaeon]<>RDJ34395.1 phosphoadenylyl-sulfate reductase [Thermoproteota archaeon]<>RDJ34733.1 phosphoadenylyl-sulfate reductase [Thermoproteota archaeon]<>RDJ38666.1 phosphoadenylyl-sulfate reductase [Thermoproteota archaeon]
Nspongiisocia_05010	54.4093	0.054583	0.503891	0.108322	0.91374	0.999626	66.6656	75.3667	31.4488	51.6588	49.986	51.33	MCH7648335.1 thiamine biosynthesis protein [Nitrososphaerota archaeon]	4.25e-87	278	MCH7648335.1 thiamine biosynthesis protein [Nitrososphaerota archaeon]
Nspongiisocia_05020	120.398	0.080464	0.421384	0.190953	0.848563	0.999626	124.745	146.059	133.053	71.8731	111.733	134.925	RMW38726.1 MAG: glycosyltransferase [Nitrosopumilus sp.]	1.77e-182	524	RMW38726.1 MAG: glycosyltransferase [Nitrosopumilus sp.]
Nspongiisocia_05030	92.836	-0.0446	0.477113	-0.09348	0.925519	0.999626	108.079	64.2661	74.9933	143.746	85.2702	80.6614	MDH3695866.1 hypothetical protein [Nitrosopumilus sp.]<>MDH3736948.1 hypothetical protein [Nitrosopumilus sp.]<>MDH3822371.1 hypothetical protein [Nitrosopumilus sp.]<>MDH3833879.1 hypothetical protein [Nitrosopumilus sp.]	1.45e-40	142	MDH3695866.1 hypothetical protein [Nitrosopumilus sp.]<>MDH3736948.1 hypothetical protein [Nitrosopumilus sp.]<>MDH3822371.1 hypothetical protein [Nitrosopumilus sp.]<>MDH3833879.1 hypothetical protein [Nitrosopumilus sp.]
Nspongiisocia_05040	48.598	0.945924	0.562476	1.68171	0.092624	0.999626	56.5647	21.0326	36.2871	42.6746	42.6351	92.394	MBI5859317.1 hypothetical protein [Nitrosarchaeum sp.]	5.83e-35	128	MBI5859317.1 hypothetical protein [Nitrosarchaeum sp.]
Nspongiisocia_05050	32.9151	0.313468	0.524716	0.597405	0.550237	0.999626	39.8983	30.3803	38.7062	20.2143	38.9597	29.3314	MCS45827304.1 SDR family NAD(P)-dependent oxidoreductase [Nitrosopumilus sp.]	1.42e-106	319	MCS45827304.1 SDR family NAD(P)-dependent oxidoreductase [Nitrosopumilus sp.]
Nspongiisocia_05060	80.0387	0.214762	0.481561	0.445971	0.655618	0.999626	67.1706	103.41	70.155	47.1667	85.2702	107.06	WP_182133420.1 lysylphosphatidylglycerol synthase transmembrane domain-containing protein [Nitrosopumilus sp. b1]<>KAF6243609.1 TIGR00374 family protein [Nitrosopumilus sp. b1]	3.09e-143	419	WP_182133420.1 lysylphosphatidylglycerol synthase transmembrane domain-containing protein [Nitrosopumilus sp. b1]<>KAF6243609.1 TIGR00374 family protein [Nitrosopumilus sp. b1]
Nspongiisocia_05070	62.4489	0.538865	1.11815	0.481926	0.629858	0.999626	83.837	124.443	0	26.9524	55.8667	83.5946	MCH7940605.1 DNA-processing protein DprA [Nitrososphaerota archaeon]	1.54e-85	264	MCH7940605.1 DNA-processing protein DprA [Nitrososphaerota archaeon]
Nspongiisocia_05090	7.29629	0.249545	1.26632	0.197063	0.843779	0.999626	8.58572	13.4375	0	5.61508	2.94035	13.1991	#N/A	#N/A	#N/A	#N/A
Nspongiisocia_05100	61.46	-0.51077	0.401713	-1.27147	0.203561	0.999626	51.5143	77.1194	72.5742	66.258	41.1649	60.1294	MBA4717590.1 ATP/GTP-binding protein [Nitrosopumilus sp.]	1.26e-125	367	MBA4717590.1 ATP/GTP-binding protein [Nitrosopumilus sp.]
Nspongiisocia_05110	91.2189	-0.35219	0.485945	-0.72474	0.468609	0.999626	95.453	127.948	113.7	66.258	94.0913	49.8634	WP_205098371.1 homoserine kinase [Candidatus Nitrosotenuis uzonensis]<>CAE6488917.1 Homoserine kinase [Candidatus Nitrosotenuis uzonensis]	4.2e-128	377	WP_205098371.1 homoserine kinase [Candidatus Nitrosotenuis uzonensis]<>CAE6488917.1 Homoserine kinase [Candidatus Nitrosotenuis uzonensis]
Nspongiisocia_05120	42.422	-0.16457	0.577959	-0.28474	0.775841	0.999626	45.4538	68.94	38.7062	25.8294	30.1386	45.4637	WP_299292803.1 7-cyano-7-deazaguanine synthase [Nitrosopumilus sp.]	2.29e-107	318	WP_299292803.1 7-cyano-7-deazaguanine synthase [Nitrosopumilus sp.]
Nspongiisocia_05130	17.7843	0.340163	0.636293	0.534602	0.592925	0.999626	15.6563	12.269	14.5148	20.2143	22.0526	21.9986	NIP61694.1 hypothetical protein [Nitrosopumilaceae archaeon]<>NIU01867.1 hypothetical protein [Nitrosopumilaceae archaeon]<>NIU88271.1 hypothetical protein [Nitrosopumilaceae archaeon]<>NIV66563.1 hypothetical protein [Nitrosopumilaceae archaeon]<>NIX62468.1 hypothetical protein [Nitrosopumilaceae archaeon]	4.14e-27	104	NIP61694.1 hypothetical protein [Nitrosopumilaceae archaeon]<>NIU01867.1 hypothetical protein [Nitrosopumilaceae archaeon]<>NIU88271.1 hypothetical protein [Nitrosopumilaceae archaeon]<>NIV66563.1 hypothetical protein [Nitrosopumilaceae archaeon]<>NIX62468.1 hypothetical protein [Nitrosopumilaceae archaeon]
Nspongiisocia_05140	117.303	0.147655	0.442536	0.333657	0.738638	0.999626	105.554	71.277	108.861	153.853	117.614	146.657	UTY61769.1 MAG: GTP cyclohydrolase I FolE [Marine Group I thaumarchaeote]	6.69e-92	276	UTY61769.1 MAG: GTP cyclohydrolase I FolE [Marine Group I thaumarchaeote]
Nspongiisocia_05150	23.0616	-0.21699	0.726768	-0.29857	0.765268	0.999626	18.6866	38.5597	26.6105	8.98413	26.4632	19.0654	MCE2506446.1 nucleotidyltransferase domain-containing protein [Nitrosopumilaceae archaeon]	1.64e-72	231	MCE2506446.1 nucleotidyltransferase domain-containing protein [Nitrosopumilaceae archaeon]
Nspongiisocia_05160	5.22703	0.434183	1.46803	0.295758	0.767415	0.999626	9.5958	6.42661	7.25742	0	6.61579	1.46657	MCE2506446.1 nucleotidyltransferase domain-containing protein [Nitrosopumilaceae archaeon]	1.3e-76	240	MCE2506446.1 nucleotidyltransferase domain-containing protein [Nitrosopumilaceae archaeon]
Nspongiisocia_05180	4.58552	-1.14754	1.15727	-0.99159	0.321398	0.999626	2.02017	5.84238	9.67656	3.36905	2.20526	4.39971	MCE2506445.1 HEPN domain-containing protein [Nitrosopumilaceae archaeon]	7.27e-20	87	MCE2506445.1 HEPN domain-containing protein [Nitrosopumilaceae archaeon]
Nspongiisocia_05190	29.3421	-0.2257	0.575299	-0.39232	0.694821	0.999626	34.8479	26.8749	45.9636	23.5833	21.3176	23.4651	NIP61238.1 7-carboxy-7-deazaguanine synthase QueE [Nitrosopumilaceae archaeon]<>NIU01941.1 7-carboxy-7-deazaguanine synthase QueE [Nitrosopumilaceae archaeon]<>NIU88342.1 4Fe-4S cluster-binding domain-containing protein [Nitrosopumilaceae archaeon]<>NIV66631.1 4Fe-4S cluster-binding domain-containing protein [Nitrosopumilaceae archaeon]<>NIX62542.1 4Fe-4S cluster-binding domain-containing protein…	6.33e-104	311	NIP61238.1 7-carboxy-7-deazaguanine synthase QueE [Nitrosopumilaceae archaeon]<>NIU01941.1 7-carboxy-7-deazaguanine synthase QueE [Nitrosopumilaceae archaeon]<>NIU88342.1 4Fe-4S cluster-binding domain-containing protein [Nitrosopumilaceae archaeon]<>NIV66631.1 4Fe-4S cluster-binding domain-containing protein [Nitrosopumilaceae archaeon]<>NIX62542.1 4Fe-4S cluster-binding domain-containing protein…
Nspongiisocia_05200	127.945	0.773313	0.469328	1.6477	0.099414	0.999626	157.573	56.6711	104.023	123.532	119.084	206.786	MCH8833890.1 hypothetical protein [Nitrososphaerota archaeon]	1.39e-77	242	MCH8833890.1 hypothetical protein [Nitrososphaerota archaeon]
Nspongiisocia_05210	73.1992	-0.14104	0.431938	-0.32652	0.744032	0.999626	49.4941	66.6031	91.9273	71.8731	71.3036	87.9943	WP_148702508.1 hypothetical protein [Nitrosopumilus piranensis]<>AJM91506.1 hypothetical protein NPIRD3C_0288 [Nitrosopumilus piranensis]	6.98e-28	111	WP_148702508.1 hypothetical protein [Nitrosopumilus piranensis]<>AJM91506.1 hypothetical protein NPIRD3C_0288 [Nitrosopumilus piranensis]
Nspongiisocia_05220	78.2979	-0.04739	0.431103	-0.10993	0.912465	0.999626	80.3017	70.1085	58.0593	110.056	83.8	67.4623	MBA4717611.1 glycosyltransferase family 2 protein [Nitrosopumilus sp.]	1.28e-161	469	MBA4717611.1 glycosyltransferase family 2 protein [Nitrosopumilus sp.]
Nspongiisocia_05230	230.5	0.088339	0.298608	0.295838	0.767354	0.999626	208.077	222.01	224.98	223.48	278.598	225.852	MDA1346676.1 ABC transporter substrate-binding protein [Thermoproteota archaeon]<>HJJ23402.1 ABC transporter substrate-binding protein [Nitrosopumilus sp.]	2.4e-150	444	MDA1346676.1 ABC transporter substrate-binding protein [Thermoproteota archaeon]<>HJJ23402.1 ABC transporter substrate-binding protein [Nitrosopumilus sp.]
Nspongiisocia_05240	11.374	-0.85734	0.955494	-0.89727	0.369575	0.999626	8.08068	6.42661	7.25742	30.3214	10.2912	5.86629	KAG2472333.1 MAG: hypothetical protein NPMRTH4_2070001 [Nitrosopumilales archaeon]	5.17e-21	88.6	KAG2472333.1 MAG: hypothetical protein NPMRTH4_2070001 [Nitrosopumilales archaeon]
Nspongiisocia_05250	102.132	-0.41804	0.746302	-0.56014	0.575382	0.999626	113.635	32.1331	74.9933	243.695	86.7404	61.596	WP_182133380.1 adenylyl-sulfate kinase [Nitrosopumilus sp. b1]<>KAF6243564.1 adenylyl-sulfate kinase [Nitrosopumilus sp. b1]	6.5e-90	270	WP_182133380.1 adenylyl-sulfate kinase [Nitrosopumilus sp. b1]<>KAF6243564.1 adenylyl-sulfate kinase [Nitrosopumilus sp. b1]
Nspongiisocia_05260	196.32	-0.05626	0.400137	-0.14061	0.888181	0.999626	209.593	259.401	215.303	125.778	190.388	177.455	HEU03767.1 copper resistance protein CopD [Nitrosopumilus sp.]	5.31e-256	751	HEU03767.1 copper resistance protein CopD [Nitrosopumilus sp.]
Nspongiisocia_05270	18.8528	-0.07005	0.888745	-0.07882	0.937175	0.999626	29.2924	38.5597	12.0957	6.7381	13.2316	13.1991	MDH3360943.1 Fic family protein [Nitrosopumilus sp.]<>MDH3489209.1 Fic family protein [Nitrosopumilus sp.]<>MDH3516208.1 Fic family protein [Nitrosopumilus sp.]<>MDH3563973.1 Fic family protein [Nitrosopumilus sp.]<>MDH5417463.1 Fic family protein [Nitrosopumilus sp.]	1.08e-150	434	MDH3360943.1 Fic family protein [Nitrosopumilus sp.]<>MDH3489209.1 Fic family protein [Nitrosopumilus sp.]<>MDH3516208.1 Fic family protein [Nitrosopumilus sp.]<>MDH3563973.1 Fic family protein [Nitrosopumilus sp.]<>MDH5417463.1 Fic family protein [Nitrosopumilus sp.]
Nspongiisocia_05280	10.8662	0.320564	1.22641	0.261384	0.793796	0.999626	8.08068	21.0326	0	6.7381	5.8807	23.4651	#N/A	#N/A	#N/A	#N/A
Nspongiisocia_05290	18.8521	0.694719	1.10857	0.626683	0.530867	0.999626	24.242	23.9537	0	17.9683	7.35088	39.5974	MDI1495040.1 hydrolase [Cenarchaeum symbiont of Oopsacas minuta]	6.12e-111	333	MDI1495040.1 hydrolase [Cenarchaeum symbiont of Oopsacas minuta]
Nspongiisocia_05300	118.067	-0.45205	0.499454	-0.90509	0.36542	0.999626	114.645	193.383	147.567	68.504	102.177	82.128	KRT61915.1 hypothetical protein XU09_C0002G0015 [Thaumarchaeota archaeon CSP1-1]	3.55e-90	291	KRT61915.1 hypothetical protein XU09_C0002G0015 [Thaumarchaeota archaeon CSP1-1]
Nspongiisocia_05310	64.1904	-0.30673	0.408204	-0.75142	0.4524	0.999626	69.1908	81.209	60.4785	70.7501	49.2509	54.2631	MBB46377.1 aspartate carbamoyltransferase [Nitrososphaerota archaeon]	3.53e-157	451	MBB46377.1 aspartate carbamoyltransferase [Nitrososphaerota archaeon]
Nspongiisocia_05320	31.0686	0.726359	0.710209	1.02274	0.306431	0.999626	16.6664	14.6059	19.3531	35.9365	49.986	49.8634	RNJ77413.1 MAG: aspartate carbamoyltransferase regulatory subunit [Nitrosopumilus sp. D6]	2.61e-72	224	RNJ77413.1 MAG: aspartate carbamoyltransferase regulatory subunit [Nitrosopumilus sp. D6]
Nspongiisocia_05330	139.07	-0.05701	0.743127	-0.07672	0.93885	0.999626	135.856	39.1439	77.4124	308.83	160.249	112.926	RMW38383.1 MAG: ATPase [Candidatus Nitrosopelagicus sp.]	2.36e-29	111	RMW38383.1 MAG: ATPase [Candidatus Nitrosopelagicus sp.]
Nspongiisocia_05340	65.6161	-0.15366	0.498747	-0.3081	0.758006	0.999626	63.1303	72.4455	99.1847	37.0596	61.7474	60.1294	WP_179360777.1 5,6-dimethylbenzimidazole synthase [Nitrosopumilus cobalaminigenes]<>QLH03657.1 5,6-dimethylbenzimidazole synthase [Nitrosopumilus cobalaminigenes]	1.75e-117	345	WP_179360777.1 5,6-dimethylbenzimidazole synthase [Nitrosopumilus cobalaminigenes]<>QLH03657.1 5,6-dimethylbenzimidazole synthase [Nitrosopumilus cobalaminigenes]
Nspongiisocia_05350	1.26019	1.85153	3.06256	0.604571	0.545464	0.999626	0	0	2.41914	0	3.67544	1.46657	#N/A	#N/A	#N/A	#N/A
Nspongiisocia_05360	98.3392	-0.1579	0.615205	-0.25667	0.797436	0.999626	124.745	42.6493	89.5081	179.683	78.6544	74.7951	MSV27055.1 V-type ATP synthase subunit D [Nitrosarchaeum sp.]<>PHY10035.1 MAG: V-type ATP synthase subunit D [Nitrosarchaeum sp.]	1.01e-98	295	MSV27055.1 V-type ATP synthase subunit D [Nitrosarchaeum sp.]<>PHY10035.1 MAG: V-type ATP synthase subunit D [Nitrosarchaeum sp.]
Nspongiisocia_05370	314.21	-0.18189	0.441638	-0.41186	0.680442	0.999626	284.339	222.01	256.429	523.326	324.909	274.249	MDH3191149.1 V-type ATP synthase subunit B [Nitrosopumilus sp.]<>MDH3501837.1 V-type ATP synthase subunit B [Nitrosopumilus sp.]	2.93e-295	813	MDH3191149.1 V-type ATP synthase subunit B [Nitrosopumilus sp.]<>MDH3501837.1 V-type ATP synthase subunit B [Nitrosopumilus sp.]
Nspongiisocia_05380	625.389	-0.15363	0.450024	-0.34139	0.732812	0.999626	636.858	387.349	544.306	1044.4	552.786	586.629	KAG2479737.1 MAG: V-type ATP synthase alpha chain [Nitrosopumilales archaeon]	0	1037	KAG2479737.1 MAG: V-type ATP synthase alpha chain [Nitrosopumilales archaeon]
Nspongiisocia_05390	89.5223	-0.21462	0.637056	-0.33689	0.736199	0.999626	78.7866	40.3124	72.5742	175.191	60.2772	109.993	WP_232212296.1 V-type ATP synthase subunit E family protein [Candidatus Nitrosopumilus sediminis]	2.34e-58	193	WP_232212296.1 V-type ATP synthase subunit E family protein [Candidatus Nitrosopumilus sediminis]
Nspongiisocia_05400	389.824	-0.03347	0.355693	-0.09411	0.925024	0.999626	495.446	332.431	367.709	484.02	345.491	313.846	WP_014964030.1 MULTISPECIES: V-type ATPase 116kDa subunit family protein [Nitrosopumilus]<>AFS81652.1 V-type ATPase 116 kDa subunit [Candidatus Nitrosopumilus koreensis AR1]	1.10e-311	875	WP_014964030.1 MULTISPECIES: V-type ATPase 116kDa subunit family protein [Nitrosopumilus]<>AFS81652.1 V-type ATPase 116 kDa subunit [Candidatus Nitrosopumilus koreensis AR1]
Nspongiisocia_05410	69.7152	-0.30173	0.430757	-0.70046	0.483639	0.999626	58.5849	79.4563	96.7656	55.0278	53.6614	74.7951	MCH8996357.1 sulfurtransferase [Nitrososphaerota archaeon]	2.61e-104	313	MCH8996357.1 sulfurtransferase [Nitrososphaerota archaeon]
Nspongiisocia_05420	25494.3	0.07496	0.778587	0.096277	0.9233	0.999626	16596.2	3199.87	26165.4	45131.8	32155.7	29717.1	RDJ31908.1 ammonium transporter [Thermoproteota archaeon]<>RDJ34527.1 ammonium transporter [Thermoproteota archaeon]<>RDJ34868.1 ammonium transporter [Thermoproteota archaeon]<>RDJ38529.1 ammonium transporter [Thermoproteota archaeon]	0	941	RDJ31908.1 ammonium transporter [Thermoproteota archaeon]<>RDJ34527.1 ammonium transporter [Thermoproteota archaeon]<>RDJ34868.1 ammonium transporter [Thermoproteota archaeon]<>RDJ38529.1 ammonium transporter [Thermoproteota archaeon]
Nspongiisocia_05430	75.7662	0.207848	0.60799	0.341861	0.732455	0.999626	60.6051	113.926	67.7359	28.0754	81.5948	102.66	HEU05071.1 hypothetical protein [Nitrosopumilus sp.]	2.52e-57	191	HEU05071.1 hypothetical protein [Nitrosopumilus sp.]
Nspongiisocia_05440	105.575	-0.15109	0.427808	-0.35316	0.723965	0.999626	104.544	71.277	113.7	149.361	100.707	93.8606	MCZ6583602.1 V-type ATPase subunit [Nitrososphaerota archaeon]	1.52e-146	427	MCZ6583602.1 V-type ATPase subunit [Nitrososphaerota archaeon]
Nspongiisocia_05450	23.2298	0.543648	0.626619	0.867589	0.385619	0.999626	18.6866	25.1222	14.5148	15.7222	28.6684	36.6643	MDH3619144.1 hypothetical protein [Nitrosopumilus sp.]	2.98e-17	79.7	MDH3619144.1 hypothetical protein [Nitrosopumilus sp.]
Nspongiisocia_05460	81.7585	0.198477	0.445757	0.445258	0.656133	0.999626	68.6857	87.6356	48.3828	89.8413	88.9457	107.06	MCH8975909.1 Dna2/Cas4 domain-containing protein [Nitrososphaerota archaeon]	4.64e-92	279	MCH8975909.1 Dna2/Cas4 domain-containing protein [Nitrososphaerota archaeon]
Nspongiisocia_05470	16.087	1.4311	0.880065	1.62613	0.103921	0.999626	11.1109	3.50543	9.67656	13.4762	36.7544	21.9986	MCG3779756.1 hypothetical protein [Nitrosopumilus sp.]	5.8e-12	63.2	MCG3779756.1 hypothetical protein [Nitrosopumilus sp.]
Nspongiisocia_05480	49.0227	0.233197	0.43416	0.537122	0.591184	0.999626	55.0496	56.0868	38.7062	39.3056	52.1913	52.7966	NCF21441.1 hypothetical protein [Nitrosopumilaceae archaeon]	6.08e-33	126	NCF21441.1 hypothetical protein [Nitrosopumilaceae archaeon]
Nspongiisocia_05490	24.6379	0.321913	0.668885	0.481268	0.630326	0.999626	36.363	25.1222	31.4488	10.1072	22.7877	21.9986	KAG2471966.1 MAG: hypothetical protein NPMRD2_830001 [Nitrosopumilales archaeon]	5.95e-42	144	KAG2471966.1 MAG: hypothetical protein NPMRD2_830001 [Nitrosopumilales archaeon]
Nspongiisocia_05500	52.834	-0.05186	0.456518	-0.1136	0.909552	0.999626	56.5647	63.0977	33.8679	62.8889	50.7211	49.8634	WP_182134012.1 UMP kinase [Nitrosopumilus sp. b1]<>RDJ31916.1 UMP kinase [Thermoproteota archaeon]<>KAF6243080.1 UMP kinase [Nitrosopumilus sp. b1]<>RDJ34519.1 UMP kinase [Thermoproteota archaeon]<>RDJ34860.1 UMP kinase [Thermoproteota archaeon]<>RDJ38537.1 UMP kinase [Thermoproteota archaeon]	2.92e-112	331	WP_182134012.1 UMP kinase [Nitrosopumilus sp. b1]<>RDJ31916.1 UMP kinase [Thermoproteota archaeon]<>KAF6243080.1 UMP kinase [Nitrosopumilus sp. b1]<>RDJ34519.1 UMP kinase [Thermoproteota archaeon]<>RDJ34860.1 UMP kinase [Thermoproteota archaeon]<>RDJ38537.1 UMP kinase [Thermoproteota archaeon]
Nspongiisocia_05510	53.1023	-0.16842	0.65635	-0.25661	0.797483	0.999626	60.1	93.478	55.6402	19.0913	44.8404	45.4637	WP_042684177.1 HD domain-containing protein [Candidatus Nitrosotenuis chungbukensis]	7.76e-117	356	WP_042684177.1 HD domain-containing protein [Candidatus Nitrosotenuis chungbukensis]
Nspongiisocia_05520	41.5959	-0.23885	0.555204	-0.4302	0.66705	0.999626	35.858	60.7607	50.8019	23.5833	44.8404	33.7311	NIM25795.1 dTMP kinase [Nitrosopumilaceae archaeon]<>NIP09828.1 dTMP kinase [Nitrosopumilaceae archaeon]<>NIP91852.1 dTMP kinase [Nitrososphaeria archaeon]<>NIS95911.1 dTMP kinase [Nitrosopumilaceae archaeon]	2.44e-58	192	NIM25795.1 dTMP kinase [Nitrosopumilaceae archaeon]<>NIP09828.1 dTMP kinase [Nitrosopumilaceae archaeon]<>NIP91852.1 dTMP kinase [Nitrososphaeria archaeon]<>NIS95911.1 dTMP kinase [Nitrosopumilaceae archaeon]
Nspongiisocia_05530	42.9362	0.083994	0.581787	0.144372	0.885207	0.999626	47.979	59.008	45.9636	20.2143	50.7211	33.7311	PIV69759.1 hypothetical protein COS08_03780 [Euryarchaeota archaeon CG01_land_8_20_14_3_00_38_12]	1.27e-38	148	PIV69759.1 hypothetical protein COS08_03780 [Euryarchaeota archaeon CG01_land_8_20_14_3_00_38_12]
Nspongiisocia_05540	19.0132	-0.71473	0.903073	-0.79144	0.428685	0.999626	20.7067	43.2336	21.7722	5.61508	8.08597	14.6657	WP_165868988.1 MULTISPECIES: restriction endonuclease [Methanohalophilus]<>OBZ35407.1 MAG: hypothetical protein S45957_07325 [Methanohalophilus sp. DAL1]<>TCL12527.1 restriction system protein [Methanohalophilus euhalobius]	1.58e-06	57.8	WP_165868988.1 MULTISPECIES: restriction endonuclease [Methanohalophilus]<>OBZ35407.1 MAG: hypothetical protein S45957_07325 [Methanohalophilus sp. DAL1]<>TCL12527.1 restriction system protein [Methanohalophilus euhalobius]
Nspongiisocia_05550	2.99876	0.028541	1.49086	0.019144	0.984726	0.999626	4.04034	1.16847	7.25742	1.12302	1.47018	2.93314	#N/A	#N/A	#N/A	#N/A
Nspongiisocia_05560	67.8921	0.044303	0.505018	0.087725	0.930095	0.999626	75.2513	97.5677	65.3167	37.0596	67.6281	64.5291	WP_211687281.1 ribonuclease Z [Nitrosopumilus sp. K4]<>QUC64621.1 ribonuclease Z [Nitrosopumilus sp. K4]	1.3e-125	371	WP_211687281.1 ribonuclease Z [Nitrosopumilus sp. K4]<>QUC64621.1 ribonuclease Z [Nitrosopumilus sp. K4]
Nspongiisocia_05570	19.0628	0.24507	0.779118	0.314548	0.753105	0.999626	15.1513	11.6847	7.25742	32.5675	21.3176	26.3983	#N/A	#N/A	#N/A	#N/A
Nspongiisocia_05580	11.8642	-0.37107	0.826195	-0.44913	0.653336	0.999626	15.1513	16.9429	16.934	6.7381	8.08597	7.33286	MDH3824825.1 hypothetical protein [Nitrosopumilus sp.]	1.36e-38	137	MDH3824825.1 hypothetical protein [Nitrosopumilus sp.]
Nspongiisocia_05590	30.2184	0.029073	0.535071	0.054335	0.956668	0.999626	35.858	33.3015	24.1914	31.4445	21.3176	35.1977	WP_220463399.1 AAA family ATPase [Nitrosopumilus sp. b1]	8.41e-81	248	WP_220463399.1 AAA family ATPase [Nitrosopumilus sp. b1]
Nspongiisocia_05600	34.237	-0.00151	0.576586	-0.00263	0.997906	0.999626	29.7975	28.0434	36.2871	39.3056	51.4562	20.532	WP_148702476.1 MULTISPECIES: hypothetical protein [Nitrosopumilus]<>AJM91465.1 conserved membrane protein of unknown function [Nitrosopumilus piranensis]<>KAF6245939.1 hypothetical protein C6989_02120 [Nitrosopumilus sp. b2]	5.56e-16	77.4	WP_148702476.1 MULTISPECIES: hypothetical protein [Nitrosopumilus]<>AJM91465.1 conserved membrane protein of unknown function [Nitrosopumilus piranensis]<>KAF6245939.1 hypothetical protein C6989_02120 [Nitrosopumilus sp. b2]
Nspongiisocia_05610	249.704	-0.312	0.671429	-0.46469	0.642156	0.999626	233.835	61.3449	329.003	440.223	181.567	252.25	HIO32857.1 thermosome subunit [Candidatus Nitrosopelagicus sp.]	2.22e-224	639	HIO32857.1 thermosome subunit [Candidatus Nitrosopelagicus sp.]
Nspongiisocia_05620	28.7728	-1.26644	0.803838	-1.5755	0.115142	0.999626	20.2017	20.4483	16.934	84.2262	11.7614	19.0654	MCH2392439.1 hypothetical protein [Nitrospinales bacterium]	5.67e-42	144	MCH2392439.1 hypothetical protein [Nitrospinales bacterium]
Nspongiisocia_05630	5.70235	-0.33377	1.42529	-0.23417	0.814849	0.999626	6.06051	16.3587	0	2.24603	6.61579	2.93314	HIH07264.1 hypothetical protein [Candidatus Nitrosotenuis sp.]<>HIH46057.1 hypothetical protein [Candidatus Nitrosotenuis sp.]<>HIH68197.1 hypothetical protein [Candidatus Nitrosotenuis sp.]<>HII04207.1 hypothetical protein [Candidatus Nitrosotenuis sp.]	3.9e-20	84.7	HIH07264.1 hypothetical protein [Candidatus Nitrosotenuis sp.]<>HIH46057.1 hypothetical protein [Candidatus Nitrosotenuis sp.]<>HIH68197.1 hypothetical protein [Candidatus Nitrosotenuis sp.]<>HII04207.1 hypothetical protein [Candidatus Nitrosotenuis sp.]
Nspongiisocia_05640	57.3927	0.520405	0.440383	1.18171	0.237321	0.999626	66.6656	50.8287	58.0593	33.6905	76.4492	58.6628	NIP62287.1 hypothetical protein [Nitrosopumilaceae archaeon]<>NIU00830.1 hypothetical protein [Nitrosopumilaceae archaeon]<>NIU87283.1 hypothetical protein [Nitrosopumilaceae archaeon]<>NIV65811.1 hypothetical protein [Nitrosopumilaceae archaeon]<>NIX61432.1 hypothetical protein [Nitrosopumilaceae archaeon]	4.05e-61	206	NIP62287.1 hypothetical protein [Nitrosopumilaceae archaeon]<>NIU00830.1 hypothetical protein [Nitrosopumilaceae archaeon]<>NIU87283.1 hypothetical protein [Nitrosopumilaceae archaeon]<>NIV65811.1 hypothetical protein [Nitrosopumilaceae archaeon]<>NIX61432.1 hypothetical protein [Nitrosopumilaceae archaeon]
Nspongiisocia_05650	86.034	0.005751	0.590617	0.009737	0.992231	0.999626	94.9479	63.0977	38.7062	154.976	89.6808	74.7951	NIM26384.1 peptidylprolyl isomerase [Nitrosopumilaceae archaeon]<>NIP10417.1 peptidylprolyl isomerase [Nitrosopumilaceae archaeon]<>NIP91894.1 peptidylprolyl isomerase [Nitrososphaeria archaeon]<>NIS95963.1 peptidylprolyl isomerase [Nitrosopumilaceae archaeon]	6.21e-83	251	NIM26384.1 peptidylprolyl isomerase [Nitrosopumilaceae archaeon]<>NIP10417.1 peptidylprolyl isomerase [Nitrosopumilaceae archaeon]<>NIP91894.1 peptidylprolyl isomerase [Nitrososphaeria archaeon]<>NIS95963.1 peptidylprolyl isomerase [Nitrosopumilaceae archaeon]
Nspongiisocia_05660	46.5059	0.000655	0.471726	0.001389	0.998892	0.999626	40.4034	57.8395	48.3828	32.5675	47.0456	52.7966	MCH7940452.1 hypothetical protein [Nitrososphaerota archaeon]	1.42e-78	241	MCH7940452.1 hypothetical protein [Nitrososphaerota archaeon]
Nspongiisocia_05670	52.6032	-0.32602	0.534861	-0.60954	0.542169	0.999626	54.0395	80.0405	65.3167	30.3214	43.3702	42.5306	MBI1828180.1 orotate phosphoribosyltransferase [Nitrososphaerota archaeon]<>MBI3642460.1 orotate phosphoribosyltransferase [Nitrososphaerota archaeon]	1.26e-45	160	MBI1828180.1 orotate phosphoribosyltransferase [Nitrososphaerota archaeon]<>MBI3642460.1 orotate phosphoribosyltransferase [Nitrososphaerota archaeon]
Nspongiisocia_05680	370.665	0.344348	0.418414	0.822984	0.410517	0.999626	489.386	248.301	249.171	481.774	328.584	426.772	MCH6586638.1 ABC transporter substrate-binding protein [Nitrososphaerota archaeon]	7.03e-174	503	MCH6586638.1 ABC transporter substrate-binding protein [Nitrososphaerota archaeon]
Nspongiisocia_05690	58.6638	-0.0854	0.505935	-0.1688	0.865956	0.999626	52.5244	85.8829	50.8019	43.7976	74.979	43.9971	KAG2480603.1 MAG: putative branched-chain amino acid transport ATP-binding protein LivF [Nitrosopumilales archaeon]	1.34e-124	363	KAG2480603.1 MAG: putative branched-chain amino acid transport ATP-binding protein LivF [Nitrosopumilales archaeon]
Nspongiisocia_05700	66.0315	-0.18866	0.401435	-0.46997	0.638374	0.999626	58.5849	81.7933	53.221	74.1191	59.5421	68.9288	MCH8324642.1 ABC transporter ATP-binding protein [Nitrososphaerota archaeon]	3.06e-116	343	MCH8324642.1 ABC transporter ATP-binding protein [Nitrososphaerota archaeon]
Nspongiisocia_05710	87.7775	-0.23725	0.533911	-0.44437	0.656775	0.999626	97.9782	141.97	96.7656	46.0437	74.979	68.9288	MCH8914572.1 branched-chain amino acid ABC transporter permease [Nitrososphaerota archaeon]	9.39e-174	493	MCH8914572.1 branched-chain amino acid ABC transporter permease [Nitrososphaerota archaeon]
Nspongiisocia_05720	97.9762	-0.11544	0.486073	-0.2375	0.812272	0.999626	102.019	144.891	106.442	53.9048	86.7404	93.8606	NIM26124.1 branched-chain amino acid ABC transporter permease [Nitrosopumilaceae archaeon]<>NIP10157.1 branched-chain amino acid ABC transporter permease [Nitrosopumilaceae archaeon]<>NIP91521.1 branched-chain amino acid ABC transporter permease [Nitrososphaeria archaeon]<>NIS95356.1 branched-chain amino acid ABC transporter permease [Nitrosopumilaceae archaeon]	2.3e-193	546	NIM26124.1 branched-chain amino acid ABC transporter permease [Nitrosopumilaceae archaeon]<>NIP10157.1 branched-chain amino acid ABC transporter permease [Nitrosopumilaceae archaeon]<>NIP91521.1 branched-chain amino acid ABC transporter permease [Nitrososphaeria archaeon]<>NIS95356.1 branched-chain amino acid ABC transporter permease [Nitrosopumilaceae archaeon]
Nspongiisocia_05730	128.768	0.170239	0.376827	0.45177	0.651435	0.999626	144.947	141.97	137.891	84.2262	133.051	130.525	MCS45812025.1 hypothetical protein [Nitrosarchaeum sp.]	2.69e-128	386	MCS45812025.1 hypothetical protein [Nitrosarchaeum sp.]
Nspongiisocia_05740	76.9665	0.306298	0.387066	0.791333	0.42875	0.999626	103.029	66.6031	70.155	70.7501	83.8	67.4623	WP_007551563.1 ABC transporter ATP-binding protein [Nitrosarchaeum koreense]<>EGP94551.1 ABC transporter related protein [Nitrosarchaeum koreense MY1]	8.67e-94	283	WP_007551563.1 ABC transporter ATP-binding protein [Nitrosarchaeum koreense]<>EGP94551.1 ABC transporter related protein [Nitrosarchaeum koreense MY1]
Nspongiisocia_05750	234.536	-0.07977	0.382973	-0.20829	0.835005	0.999626	186.361	186.372	208.046	327.921	250.665	247.851	MCP2506128.1 ABC transporter permease [Nitrosopumilus sp.]	1.32e-172	498	MCP2506128.1 ABC transporter permease [Nitrosopumilus sp.]
Nspongiisocia_05760	320.251	0.627754	0.340227	1.8451	0.065023	0.999626	365.651	192.798	307.231	257.171	342.551	456.104	MBI5377874.1 winged helix-turn-helix transcriptional regulator [Nitrososphaerota archaeon]	5.52e-98	301	MBI5377874.1 winged helix-turn-helix transcriptional regulator [Nitrososphaerota archaeon]
Nspongiisocia_05770	8.04237	-0.66665	1.20897	-0.55142	0.581347	0.999626	5.55546	17.5271	0	11.2302	3.67544	10.266	MYG32488.1 hypothetical protein [Cenarchaeum sp. SB0677_bin_16]	0.000249	47	MYG32488.1 hypothetical protein [Cenarchaeum sp. SB0677_bin_16]
Nspongiisocia_05780	4.10298	-1.11265	1.5894	-0.70005	0.483899	0.999626	1.01008	14.0217	0	2.24603	2.94035	4.39971	#N/A	#N/A	#N/A	#N/A
Nspongiisocia_05790	61.0509	0.328898	0.534972	0.614794	0.538691	0.999626	46.4639	45.5705	41.1254	75.2421	100.707	57.1963	MDG1430429.1 cupin domain-containing protein [Paracoccaceae bacterium]<>MDG1737835.1 cupin domain-containing protein [Paracoccaceae bacterium]<>MDG2260084.1 cupin domain-containing protein [Paracoccaceae bacterium]	3.45e-29	114	MDG1430429.1 cupin domain-containing protein [Paracoccaceae bacterium]<>MDG1737835.1 cupin domain-containing protein [Paracoccaceae bacterium]<>MDG2260084.1 cupin domain-containing protein [Paracoccaceae bacterium]
Nspongiisocia_05800	71.4389	-0.21845	0.485107	-0.4503	0.652491	0.999626	68.6857	102.242	84.6698	43.7976	73.5088	55.7297	PIN84519.1 MAG: NUDIX hydrolase [Nitrosopumilales archaeon CG11_big_fil_rev_8_21_14_0_20_33_24]<>PIW35705.1 MAG: NUDIX hydrolase [Nitrosopumilales archaeon CG15_BIG_FIL_POST_REV_8_21_14_020_33_23]<>PIY89953.1 MAG: NUDIX hydrolase [Nitrosopumilales archaeon CG_4_10_14_0_8_um_filter_34_8]<>PJB96605.1 MAG: NUDIX hydrolase [Nitrosopumilales archaeon CG_4_9_14_0_8_um_filter_34_10]	2.11e-67	213	PIN84519.1 MAG: NUDIX hydrolase [Nitrosopumilales archaeon CG11_big_fil_rev_8_21_14_0_20_33_24]<>PIW35705.1 MAG: NUDIX hydrolase [Nitrosopumilales archaeon CG15_BIG_FIL_POST_REV_8_21_14_020_33_23]<>PIY89953.1 MAG: NUDIX hydrolase [Nitrosopumilales archaeon CG_4_10_14_0_8_um_filter_34_8]<>PJB96605.1 MAG: NUDIX hydrolase [Nitrosopumilales archaeon CG_4_9_14_0_8_um_filter_34_10]
Nspongiisocia_05810	88.5188	0.010044	0.414865	0.024211	0.980684	0.999626	106.564	63.6819	106.442	96.5794	77.1843	80.6614	MDH3191994.1 phosphate uptake regulator PhoU [Nitrosopumilus sp.]	8.06e-127	376	MDH3191994.1 phosphate uptake regulator PhoU [Nitrosopumilus sp.]
Nspongiisocia_05820	81.2913	0.009119	0.394221	0.023131	0.981546	0.999626	64.6454	91.7253	82.2507	68.504	95.5615	85.0611	KAG2479071.1 MAG: Pantoate kinase, archaeal [Nitrosopumilales archaeon]	3.56e-101	308	KAG2479071.1 MAG: Pantoate kinase, archaeal [Nitrosopumilales archaeon]
Nspongiisocia_05830	39.7872	-0.1186	0.669979	-0.17701	0.859498	0.999626	53.5345	71.8612	31.4488	20.2143	27.9334	33.7311	WP_179368700.1 4-phosphopantoate--beta-alanine ligase [Candidatus Nitrosotenuis sp. DW1]<>QLH08151.1 hypothetical protein DSQ19_00400 [Candidatus Nitrosotenuis sp. DW1]	2.9e-86	267	WP_179368700.1 4-phosphopantoate--beta-alanine ligase [Candidatus Nitrosotenuis sp. DW1]<>QLH08151.1 hypothetical protein DSQ19_00400 [Candidatus Nitrosotenuis sp. DW1]
Nspongiisocia_05840	104.093	-0.42824	0.588935	-0.72714	0.467141	0.999626	81.3118	130.869	183.855	44.9207	113.204	70.3954	WP_297473664.1 3-methyl-2-oxobutanoate hydroxymethyltransferase [Nitrosopumilus sp.]<>MCV0410811.1 3-methyl-2-oxobutanoate hydroxymethyltransferase [Nitrosopumilus sp.]	2.56e-114	340	WP_297473664.1 3-methyl-2-oxobutanoate hydroxymethyltransferase [Nitrosopumilus sp.]<>MCV0410811.1 3-methyl-2-oxobutanoate hydroxymethyltransferase [Nitrosopumilus sp.]
Nspongiisocia_05850	82.9941	-0.27714	0.592408	-0.46783	0.639908	0.999626	80.3017	147.812	82.2507	41.5516	50.7211	95.3271	MBA4458840.1 bifunctional phosphopantothenoylcysteine decarboxylase/phosphopantothenate--cysteine ligase CoaBC [Nitrosopumilaceae archaeon]	2.5e-153	450	MBA4458840.1 bifunctional phosphopantothenoylcysteine decarboxylase/phosphopantothenate--cysteine ligase CoaBC [Nitrosopumilaceae archaeon]
Nspongiisocia_05860	65.6062	-0.35715	0.639352	-0.55861	0.576427	0.999626	70.2009	128.532	62.8976	29.1984	60.2772	42.5306	MDH3793711.1 methyltransferase domain-containing protein [Nitrosopumilus sp.]<>MDH3855238.1 methyltransferase domain-containing protein [Nitrosopumilus sp.]	3.34e-110	330	MDH3793711.1 methyltransferase domain-containing protein [Nitrosopumilus sp.]<>MDH3855238.1 methyltransferase domain-containing protein [Nitrosopumilus sp.]
Nspongiisocia_05870	63.5304	-0.77048	0.942104	-0.81783	0.413455	0.999626	72.221	125.027	4.83828	110.056	45.5755	23.4651	#N/A	#N/A	#N/A	#N/A
Nspongiisocia_05880	56.3596	0.162942	1.02025	0.159708	0.873111	0.999626	66.6656	43.2336	2.41914	113.425	90.4158	21.9986	MCH7560082.1 thermonuclease family protein [Nitrososphaerota archaeon]	4.12e-11	65.1	MCH7560082.1 thermonuclease family protein [Nitrososphaerota archaeon]
Nspongiisocia_05890	71.5257	0.057644	0.374847	0.153779	0.877784	0.999626	75.7563	66.0189	79.8316	65.135	63.2176	79.1949	WP_179362649.1 aminopeptidase P family protein [Nitrosopumilus oxyclinae]<>QLH05399.1 Xaa-Pro aminopeptidase [Nitrosopumilus oxyclinae]	4.69e-150	437	WP_179362649.1 aminopeptidase P family protein [Nitrosopumilus oxyclinae]<>QLH05399.1 Xaa-Pro aminopeptidase [Nitrosopumilus oxyclinae]
Nspongiisocia_05900	9.94382	0.951295	1.75795	0.541139	0.588412	0.999626	8.58572	0	0	20.2143	26.4632	4.39971	RDJ31125.1 restriction endonuclease [Thermoproteota archaeon]<>RDJ34059.1 restriction endonuclease [Thermoproteota archaeon]<>RDJ37639.1 restriction endonuclease [Thermoproteota archaeon]	4.94e-58	196	RDJ31125.1 restriction endonuclease [Thermoproteota archaeon]<>RDJ34059.1 restriction endonuclease [Thermoproteota archaeon]<>RDJ37639.1 restriction endonuclease [Thermoproteota archaeon]
Nspongiisocia_05930	175.459	-0.5294	0.528476	-1.00176	0.316461	0.999626	135.351	269.334	270.943	81.9802	148.488	146.657	WP_042687480.1 TraM recognition domain-containing protein [Candidatus Nitrosotenuis chungbukensis]<>WKT57921.1 TraM recognition domain-containing protein [Candidatus Nitrosotenuis chungbukensis]	1.23e-183	545	WP_042687480.1 TraM recognition domain-containing protein [Candidatus Nitrosotenuis chungbukensis]<>WKT57921.1 TraM recognition domain-containing protein [Candidatus Nitrosotenuis chungbukensis]
Nspongiisocia_05940	21.4394	-8.15605	3.90961	-2.08615	0.036965	0.999626	0	0	55.6402	72.9961	0	0	MCK5159360.1 hypothetical protein [Candidatus Heimdallarchaeota archaeon]	4.06e-64	215	MCK5159360.1 hypothetical protein [Candidatus Heimdallarchaeota archaeon]
Nspongiisocia_05950	21.5628	-5.77769	1.94357	-2.97271	0.002952	0.999626	0	0	82.2507	44.9207	2.20526	0	MCW7075568.1 hypothetical protein [Candidatus Methanospirare jalkutatii]	2.27e-34	141	MCW7075568.1 hypothetical protein [Candidatus Methanospirare jalkutatii]
Nspongiisocia_05970	3.8659	-4.61763	2.92466	-1.57886	0.114368	0.999626	0	0	0	22.4603	0.735088	0	MBI5145831.1 IS3 family transposase [Nitrososphaerota archaeon]	3.94e-37	137	MBI5145831.1 IS3 family transposase [Nitrososphaerota archaeon]
Nspongiisocia_06000	2.4332	-5.02524	3.80331	-1.32128	0.186407	0.999626	0	0	0	14.5992	0	0	MYE61200.1 hypothetical protein [Candidatus Dadabacteria bacterium]	4.88e-26	108	MYE61200.1 hypothetical protein [Candidatus Dadabacteria bacterium]
Nspongiisocia_06010	9.06268	-5.34179	2.28334	-2.33946	0.019312	0.999626	1.01008	0.584238	0	52.7818	0	0	KRT60940.1 tRNA (5-methyl aminomethyl-2-thiouridylate)-methyltransferase [Thaumarchaeota archaeon CSP1-1]	1.36e-62	204	KRT60940.1 tRNA (5-methyl aminomethyl-2-thiouridylate)-methyltransferase [Thaumarchaeota archaeon CSP1-1]
Nspongiisocia_06020	21.0516	0.709388	0.817786	0.867449	0.385696	0.999626	27.7773	21.0326	24.1914	3.36905	30.8737	19.0654	MBI5146096.1 IS110 family transposase [Nitrososphaerota archaeon]	1.9e-32	120	MBI5146096.1 IS110 family transposase [Nitrososphaerota archaeon]
Nspongiisocia_06030	143.235	0.296216	0.773572	0.382921	0.701779	0.999626	258.582	57.2553	104.023	224.603	37.4895	177.455	MDS29953147.1 phospholipase D-like domain-containing protein [Nitrosopumilus sp.]	1.35e-116	379	MDS29953147.1 phospholipase D-like domain-containing protein [Nitrosopumilus sp.]
Nspongiisocia_06040	113.305	0.583607	0.767716	0.760186	0.447144	0.999626	192.926	61.9292	120.957	89.8413	22.0526	192.121	MDS29953147.1 phospholipase D-like domain-containing protein [Nitrosopumilus sp.]	3.74e-113	365	MDS29953147.1 phospholipase D-like domain-containing protein [Nitrosopumilus sp.]
Nspongiisocia_06050	44.8766	0.28015	1.00332	0.279222	0.780074	0.999626	106.059	18.1114	41.1254	62.8889	4.41053	36.6643	MCY4492085.1 phospholipase D-like domain-containing protein [Nitrososphaerota archaeon]	8.13e-39	143	MCY4492085.1 phospholipase D-like domain-containing protein [Nitrososphaerota archaeon]
Nspongiisocia_06060	27.9043	1.14542	1.18484	0.966732	0.333678	0.999626	75.7563	9.3478	26.6105	16.8453	0.735088	38.1309	MDS44030766.1 hypothetical protein [Alphaproteobacteria bacterium]	2.62e-44	160	MDS44030766.1 hypothetical protein [Alphaproteobacteria bacterium]
Nspongiisocia_06070	29.5696	0.311005	0.723538	0.429839	0.667313	0.999626	43.9387	14.6059	33.8679	31.4445	12.4965	41.064	MDS29940558.1 hypothetical protein [Nitrosopumilus sp.]<>MDS29945604.1 hypothetical protein [Nitrosopumilus sp.]	1.13e-65	232	MDS29940558.1 hypothetical protein [Nitrosopumilus sp.]<>MDS29945604.1 hypothetical protein [Nitrosopumilus sp.]
Nspongiisocia_06080	127.559	0.30527	0.834338	0.365883	0.714452	0.999626	238.38	56.0868	188.693	98.8255	20.5825	162.789	MDS29955485.1 hypothetical protein [Nitrosopumilus sp.]<>MDS29973880.1 hypothetical protein [Nitrosopumilus sp.]	2.88e-268	775	MDS29955485.1 hypothetical protein [Nitrosopumilus sp.]<>MDS29973880.1 hypothetical protein [Nitrosopumilus sp.]
Nspongiisocia_06090	78.0068	1.03869	1.03411	1.00443	0.315173	0.999626	176.26	11.1005	65.3167	77.4882	7.35088	130.525	RNJ80746.1 MAG: hypothetical protein D9C04_00115, partial [Nitrosopumilus sp. B06]	6.76e-74	247	RNJ80746.1 MAG: hypothetical protein D9C04_00115, partial [Nitrosopumilus sp. B06]
Nspongiisocia_06100	13.319	1.33639	1.63921	0.815269	0.414918	0.999626	30.3025	0	0	22.4603	8.08597	19.0654	WP_257300244.1 hypothetical protein [Haloarchaeobius sp. FL176]	4.08e-18	86.7	WP_257300244.1 hypothetical protein [Haloarchaeobius sp. FL176]
Nspongiisocia_06110	4.70272	2.3656	1.93338	1.22356	0.221118	0.999626	15.6563	0	0	4.49207	0.735088	7.33286	#N/A	#N/A	#N/A	#N/A
Nspongiisocia_06120	3.62201	2.41959	2.14737	1.12677	0.259841	0.999626	16.1613	0	0	3.36905	0.735088	1.46657	RUM33647.1 MAG: hypothetical protein DSY33_04005 [Archaeoglobus sp.]	1.4e-18	87	RUM33647.1 MAG: hypothetical protein DSY33_04005 [Archaeoglobus sp.]
Nspongiisocia_06130	21.2503	0.395022	1.87532	0.210642	0.833167	0.999626	57.0698	0	0	55.0278	2.20526	13.1991	MCJ7760099.1 hypothetical protein [Candidatus Bathyarchaeota archaeon]	2.64e-23	109	MCJ7760099.1 hypothetical protein [Candidatus Bathyarchaeota archaeon]
Nspongiisocia_06140	3.94436	0.679197	2.01489	0.337089	0.73605	0.999626	8.08068	0	0	8.98413	0.735088	5.86629	#N/A	#N/A	#N/A	#N/A
Nspongiisocia_06150	44.5177	-0.08961	0.982233	-0.09124	0.927305	0.999626	78.7866	4.6739	48.3828	85.3493	20.5825	29.3314	MBT4550836.1 tRNA (5-methylaminomethyl-2-thiouridylate)-methyltransferase [Nitrosopumilus sp.]	4.63e-90	271	MBT4550836.1 tRNA (5-methylaminomethyl-2-thiouridylate)-methyltransferase [Nitrosopumilus sp.]
Nspongiisocia_06160	12.6875	-0.63874	1.19231	-0.53571	0.592156	0.999626	18.6866	9.93204	33.8679	3.36905	1.47018	8.79943	MCE2505633.1 type IV secretory system conjugative DNA transfer family protein [Nitrosopumilaceae archaeon]	1.69e-25	110	MCE2505633.1 type IV secretory system conjugative DNA transfer family protein [Nitrosopumilaceae archaeon]
Nspongiisocia_06170	10.3792	0.05201	2.27316	0.02288	0.981746	0.999626	5.55546	0	0	30.3214	0	26.3983	MCX6704593.1 HNH endonuclease [Candidatus Woesebacteria bacterium]	4.43e-47	164	MCX6704593.1 HNH endonuclease [Candidatus Woesebacteria bacterium]
Nspongiisocia_06190	12.638	-0.05902	1.77525	-0.03325	0.973476	0.999626	11.1109	3.50543	0	34.8135	0	26.3983	MBD3352908.1 DUF2326 domain-containing protein [Candidatus Lokiarchaeota archaeon]	1.87e-111	345	MBD3352908.1 DUF2326 domain-containing protein [Candidatus Lokiarchaeota archaeon]
Nspongiisocia_06200	6.95361	0.354558	1.8847	0.188124	0.850779	0.999626	7.57563	1.16847	0	16.8453	0	16.1323	MBA3045766.1 DUF2326 domain-containing protein [Euryarchaeota archaeon]<>MBU4144259.1 DUF2326 domain-containing protein [Candidatus Thermoplasmatota archaeon]	4.28e-54	187	MBA3045766.1 DUF2326 domain-containing protein [Euryarchaeota archaeon]<>MBU4144259.1 DUF2326 domain-containing protein [Candidatus Thermoplasmatota archaeon]
Nspongiisocia_06210	1.62885	1.60749	2.82539	0.568944	0.569394	0.999626	6.06051	0	0	2.24603	0	1.46657	OGV17729.1 MAG: hypothetical protein A2X47_02960 [Lentisphaerae bacterium GWF2_38_69]<>HBM15357.1 cysteine desulfurase NifS [Lentisphaeria bacterium]	9.86e-10	63.9	OGV17729.1 MAG: hypothetical protein A2X47_02960 [Lentisphaerae bacterium GWF2_38_69]<>HBM15357.1 cysteine desulfurase NifS [Lentisphaeria bacterium]
Nspongiisocia_06220	3.50926	0.44186	1.63906	0.269582	0.787482	0.999626	3.03025	1.75271	0	6.7381	0.735088	8.79943	#N/A	#N/A	#N/A	#N/A
Nspongiisocia_06230	108.029	-0.79792	0.547733	-1.45677	0.145181	0.999626	80.8068	74.1982	108.861	227.972	59.5421	96.7937	MBT5201187.1 tRNA (5-methylaminomethyl-2-thiouridylate)-methyltransferase [Nitrososphaerota archaeon]<>MBT6469279.1 tRNA (5-methylaminomethyl-2-thiouridylate)-methyltransferase [Nitrososphaerota archaeon]	2.25e-168	482	MBT5201187.1 tRNA (5-methylaminomethyl-2-thiouridylate)-methyltransferase [Nitrososphaerota archaeon]<>MBT6469279.1 tRNA (5-methylaminomethyl-2-thiouridylate)-methyltransferase [Nitrososphaerota archaeon]
Nspongiisocia_06240	81.5634	0.558497	1.01607	0.549664	0.58255	0.999626	138.887	4.6739	31.4488	161.714	54.3965	98.2603	KRT60941.1 hypothetical protein XU09_C0007G0047 [Thaumarchaeota archaeon CSP1-1]	2.28e-42	144	KRT60941.1 hypothetical protein XU09_C0007G0047 [Thaumarchaeota archaeon CSP1-1]
Nspongiisocia_06250	291.875	-0.02841	0.401649	-0.07072	0.943617	0.999626	273.733	231.358	222.561	428.992	261.691	332.912	MBA4458833.1 beta-CASP ribonuclease aCPSF1 [Nitrosopumilaceae archaeon]<>RMW34857.1 MAG: beta-CASP ribonuclease aCPSF1 [Nitrosopumilus sp.]	0	995	MBA4458833.1 beta-CASP ribonuclease aCPSF1 [Nitrosopumilaceae archaeon]<>RMW34857.1 MAG: beta-CASP ribonuclease aCPSF1 [Nitrosopumilus sp.]
Nspongiisocia_06260	148.644	-0.07256	0.523812	-0.13852	0.889831	0.999626	138.382	69.5243	159.663	229.095	172.011	123.192	RZD33946.1 proteasome endopeptidase complex, archaeal, beta subunit [Nitrososphaerota archaeon]	1.16e-121	353	RZD33946.1 proteasome endopeptidase complex, archaeal, beta subunit [Nitrososphaerota archaeon]
Nspongiisocia_06270	117.638	-0.28496	0.373292	-0.76337	0.445243	0.999626	111.109	161.25	108.861	116.794	119.819	87.9943	NNL58505.1 iron-containing alcohol dehydrogenase [Nitrosopumilus sp.]	1.23e-151	441	NNL58505.1 iron-containing alcohol dehydrogenase [Nitrosopumilus sp.]
Nspongiisocia_06280	185.261	-0.70392	0.696201	-1.01108	0.311976	0.999626	109.594	70.6928	142.729	475.036	163.925	149.59	MCH2604798.1 FKBP-type peptidyl-prolyl cis-trans isomerase [Candidatus Nitrosopelagicus sp.]	7.44e-91	278	MCH2604798.1 FKBP-type peptidyl-prolyl cis-trans isomerase [Candidatus Nitrosopelagicus sp.]
Nspongiisocia_06290	2.3355	-4.99663	2.32974	-2.14472	0.031976	0.999626	0	9.3478	2.41914	2.24603	0	0	#N/A	#N/A	#N/A	#N/A
Nspongiisocia_06300	9.62035	-1.34437	0.965334	-1.39264	0.163727	0.999626	2.52521	18.6956	16.934	5.61508	8.08597	5.86629	RNJ79297.1 MAG: hypothetical protein D9C04_05065 [Nitrosopumilus sp. B06]	1.91e-38	142	RNJ79297.1 MAG: hypothetical protein D9C04_05065 [Nitrosopumilus sp. B06]
Nspongiisocia_06310	241.797	-0.30194	0.402992	-0.74925	0.453706	0.999626	263.632	234.863	195.95	369.473	172.746	214.119	MCH6571584.1 alanine--glyoxylate aminotransferase family protein [Nitrososphaerota archaeon]	2.45e-223	625	MCH6571584.1 alanine--glyoxylate aminotransferase family protein [Nitrososphaerota archaeon]
Nspongiisocia_06320	11.3574	1.45799	0.979792	1.48806	0.136736	0.999626	18.1815	12.269	2.41914	2.24603	12.4965	20.532	MBC8502043.1 hypothetical protein [Nitrosopumilus sp.]	1.23e-06	52.8	MBC8502043.1 hypothetical protein [Nitrosopumilus sp.]
Nspongiisocia_06330	45.8749	0.279503	0.696792	0.401129	0.688325	0.999626	54.0395	70.1085	41.1254	12.3532	38.9597	58.6628	MBI1663631.1 hypothetical protein [Nitrosopumilus sp.]	6.57e-24	99.4	MBI1663631.1 hypothetical protein [Nitrosopumilus sp.]
Nspongiisocia_06340	49.2394	-0.50695	0.56266	-0.90099	0.367591	0.999626	48.4841	74.1982	70.155	29.1984	29.4035	43.9971	MBI1663631.1 hypothetical protein [Nitrosopumilus sp.]	6.72e-29	114	MBI1663631.1 hypothetical protein [Nitrosopumilus sp.]
Nspongiisocia_06350	120.158	-0.48618	0.338315	-1.43708	0.150697	0.999626	115.655	148.981	145.148	126.901	86.0053	98.2603	MBA4451659.1 tyrosine--tRNA ligase [Nitrosopumilaceae archaeon]<>MBA4461817.1 tyrosine--tRNA ligase [Nitrosopumilaceae archaeon]<>MBA4463262.1 tyrosine--tRNA ligase [Nitrosopumilaceae archaeon]<>NCF21701.1 tyrosine--tRNA ligase [Nitrosopumilaceae archaeon]	1.69e-165	476	MBA4451659.1 tyrosine--tRNA ligase [Nitrosopumilaceae archaeon]<>MBA4461817.1 tyrosine--tRNA ligase [Nitrosopumilaceae archaeon]<>MBA4463262.1 tyrosine--tRNA ligase [Nitrosopumilaceae archaeon]<>NCF21701.1 tyrosine--tRNA ligase [Nitrosopumilaceae archaeon]
Nspongiisocia_06360	112.366	0.057736	0.373306	0.154662	0.877088	0.999626	86.3622	111.589	99.1847	117.917	119.819	139.324	MCZ6582448.1 precorrin-3B C(17)-methyltransferase [Nitrososphaerota archaeon]<>GFN39096.1 MAG: precorrin-3B C(17)-methyltransferase [Marine Group I thaumarchaeote]	1.34e-149	428	MCZ6582448.1 precorrin-3B C(17)-methyltransferase [Nitrososphaerota archaeon]<>GFN39096.1 MAG: precorrin-3B C(17)-methyltransferase [Marine Group I thaumarchaeote]
Nspongiisocia_06370	12.9988	-0.62689	1.26546	-0.49538	0.620331	0.999626	5.55546	26.2907	19.3531	1.12302	2.20526	23.4651	NQV39328.1 hypothetical protein [Nitrosopumilus sp.]	6.44e-29	108	NQV39328.1 hypothetical protein [Nitrosopumilus sp.]
Nspongiisocia_06380	18.1345	-2.85	1.81796	-1.56769	0.116953	0.999626	2.02017	4.08966	0	90.9643	0	11.7326	ODS39425.1 hypothetical protein BEH94_09085 [Candidatus Altiarchaeales archaeon WOR_SM1_SCG]	2e-117	370	ODS39425.1 hypothetical protein BEH94_09085 [Candidatus Altiarchaeales archaeon WOR_SM1_SCG]
Nspongiisocia_06390	7.98393	-0.66807	1.21855	-0.54825	0.583522	0.999626	7.07059	2.92119	4.83828	21.3373	1.47018	10.266	#N/A	#N/A	#N/A	#N/A
Nspongiisocia_06400	1355.29	0.078641	0.766971	0.102535	0.918332	0.999626	789.381	220.842	1681.3	2054	2340.52	1045.66	NIM25102.1 Hsp20 family protein [Nitrosopumilaceae archaeon]<>NIP09135.1 Hsp20 family protein [Nitrosopumilaceae archaeon]<>NIP91663.1 Hsp20 family protein [Nitrososphaeria archaeon]<>NIS95503.1 Hsp20 family protein [Nitrosopumilaceae archaeon]	6.65e-42	148	NIM25102.1 Hsp20 family protein [Nitrosopumilaceae archaeon]<>NIP09135.1 Hsp20 family protein [Nitrosopumilaceae archaeon]<>NIP91663.1 Hsp20 family protein [Nitrososphaeria archaeon]<>NIS95503.1 Hsp20 family protein [Nitrosopumilaceae archaeon]
Nspongiisocia_06410	48.5278	0.206537	0.466779	0.442472	0.658148	0.999626	41.9185	37.9754	43.5445	53.9048	66.893	46.9303	WP_148702492.1 MULTISPECIES: ACT domain-containing protein [Nitrosopumilus]<>AJM91486.1 hypothetical protein NPIRD3C_0268 [Nitrosopumilus piranensis]<>KAF6245952.1 hypothetical protein C6989_02205 [Nitrosopumilus sp. b2]	3.26e-60	198	WP_148702492.1 MULTISPECIES: ACT domain-containing protein [Nitrosopumilus]<>AJM91486.1 hypothetical protein NPIRD3C_0268 [Nitrosopumilus piranensis]<>KAF6245952.1 hypothetical protein C6989_02205 [Nitrosopumilus sp. b2]
Nspongiisocia_06420	43.6186	-0.13236	0.654522	-0.20223	0.839738	0.999626	31.8177	41.4809	26.6105	68.504	69.8334	23.4651	WP_048197311.1 hypothetical protein [Candidatus Nitrosotenuis uzonensis]<>CAE6489687.1 conserved hypothetical protein [Candidatus Nitrosotenuis uzonensis]<>CDI06699.1 conserved hypothetical protein [Candidatus Nitrosotenuis uzonensis]	5.68e-44	149	WP_048197311.1 hypothetical protein [Candidatus Nitrosotenuis uzonensis]<>CAE6489687.1 conserved hypothetical protein [Candidatus Nitrosotenuis uzonensis]<>CDI06699.1 conserved hypothetical protein [Candidatus Nitrosotenuis uzonensis]
Nspongiisocia_06430	122.644	0.045561	0.412487	0.110453	0.91205	0.999626	127.271	98.7361	89.5081	172.945	118.349	129.058	MDH5568531.1 peptidylprolyl isomerase [Nitrosopumilus sp.]	2.97e-67	231	MDH5568531.1 peptidylprolyl isomerase [Nitrosopumilus sp.]
Nspongiisocia_06440	54.706	-0.40365	0.52835	-0.76399	0.444876	0.999626	47.474	44.4021	43.5445	98.8255	52.9263	41.064	MBI2127959.1 peptidylprolyl isomerase [Nitrosarchaeum sp.]	5.94e-54	177	MBI2127959.1 peptidylprolyl isomerase [Nitrosarchaeum sp.]
Nspongiisocia_06450	104.726	-0.49465	0.608287	-0.81319	0.41611	0.999626	107.574	191.63	133.053	42.6746	68.3632	85.0611	MCH8973021.1 hypothetical protein [Nitrososphaerota archaeon]	3.44e-68	214	MCH8973021.1 hypothetical protein [Nitrososphaerota archaeon]
Nspongiisocia_06460	81.3294	0.31836	0.471261	0.675548	0.499328	0.999626	71.716	104.579	53.221	57.2739	108.793	92.394	TBR10694.1 MAG: precorrin-6y C5,15-methyltransferase (decarboxylating) subunit CbiE [Candidatus Nitrosotenuis sp.]	6.46e-105	313	TBR10694.1 MAG: precorrin-6y C5,15-methyltransferase (decarboxylating) subunit CbiE [Candidatus Nitrosotenuis sp.]
Nspongiisocia_06470	43.6736	-0.83553	0.458477	-1.82241	0.068392	0.999626	32.8277	70.6928	50.8019	46.0437	32.3439	29.3314	MBA4719341.1 stage II sporulation protein M [Nitrosopumilus sp.]	1.94e-46	160	MBA4719341.1 stage II sporulation protein M [Nitrosopumilus sp.]
Nspongiisocia_06480	56.9994	-0.34527	0.432053	-0.79913	0.424214	0.999626	51.5143	79.4563	62.8976	48.2897	45.5755	54.2631	TBR25872.1 MAG: DNA polymerase II small subunit, partial [Candidatus Nitrosotenuis sp.]	3.93e-42	152	TBR25872.1 MAG: DNA polymerase II small subunit, partial [Candidatus Nitrosotenuis sp.]
Nspongiisocia_06490	188.782	-0.07878	0.626913	-0.12566	0.900004	0.999626	162.624	301.467	227.399	52.7818	209.5	178.922	KAG2476273.1 MAG: putative DNA-directed DNA polymerase [Nitrosopumilales archaeon]	3.43e-139	407	KAG2476273.1 MAG: putative DNA-directed DNA polymerase [Nitrosopumilales archaeon]
Nspongiisocia_06500	95.637	-0.02729	0.418096	-0.06527	0.947956	0.999626	109.089	130.869	84.6698	72.9961	85.2702	90.9274	RJQ27943.1 AAA family ATPase [Candidatus Parcubacteria bacterium]	6.83e-180	516	RJQ27943.1 AAA family ATPase [Candidatus Parcubacteria bacterium]
Nspongiisocia_06510	41.5099	0.061321	0.538437	0.113887	0.909328	0.999626	39.3933	30.3803	65.3167	28.0754	40.4299	45.4637	KAG2477543.1 MAG: hypothetical protein NPMRTH5_110009 [Nitrosopumilales archaeon]<>KAG2478073.1 MAG: hypothetical protein NPMRTH1_780030 [Nitrosopumilales archaeon]	1.98e-44	152	KAG2477543.1 MAG: hypothetical protein NPMRTH5_110009 [Nitrosopumilales archaeon]<>KAG2478073.1 MAG: hypothetical protein NPMRTH1_780030 [Nitrosopumilales archaeon]
Nspongiisocia_06520	38.438	-0.17604	0.898337	-0.19596	0.844644	0.999626	43.9387	78.8721	38.7062	4.49207	36.7544	27.8649	MCE9617540.1 CopD family protein [Nitrosarchaeum sp.]	7.37e-61	196	MCE9617540.1 CopD family protein [Nitrosarchaeum sp.]
Nspongiisocia_06530	53.6668	0.130462	0.563705	0.231436	0.816976	0.999626	83.332	73.0297	31.4488	48.2897	43.3702	42.5306	KRT60950.1 hypothetical protein XU09_C0007G0056 [Thaumarchaeota archaeon CSP1-1]	1.15e-58	191	KRT60950.1 hypothetical protein XU09_C0007G0056 [Thaumarchaeota archaeon CSP1-1]
Nspongiisocia_06540	205.578	-0.38828	0.58403	-0.66483	0.506158	0.999626	216.663	347.621	273.363	78.6112	174.951	142.257	MDI1495115.1 hypothetical protein [Cenarchaeum symbiont of Oopsacas minuta]	1.63e-114	363	MDI1495115.1 hypothetical protein [Cenarchaeum symbiont of Oopsacas minuta]
Nspongiisocia_06550	75.4626	-0.32158	0.376239	-0.85472	0.392706	0.999626	74.2412	96.3992	70.155	84.2262	66.1579	61.596	MDI1495116.1 aerotolerance regulator BatA [Cenarchaeum symbiont of Oopsacas minuta]	1.61e-176	501	MDI1495116.1 aerotolerance regulator BatA [Cenarchaeum symbiont of Oopsacas minuta]
Nspongiisocia_06560	67.2897	-0.20798	0.548529	-0.37916	0.70457	0.999626	57.5748	91.1411	94.3464	31.4445	70.5685	58.6628	MDI1495117.1 hypothetical protein [Cenarchaeum symbiont of Oopsacas minuta]	6.51e-140	407	MDI1495117.1 hypothetical protein [Cenarchaeum symbiont of Oopsacas minuta]
Nspongiisocia_06570	148.927	0.274597	0.307764	0.892232	0.372269	0.999626	168.684	136.127	145.148	123.532	147.018	173.055	MDI1495118.1 ATPase [Cenarchaeum symbiont of Oopsacas minuta]	6.25e-181	513	MDI1495118.1 ATPase [Cenarchaeum symbiont of Oopsacas minuta]
Nspongiisocia_06580	65.1925	-0.28578	0.377161	-0.7577	0.448628	0.999626	60.6051	64.2661	70.155	80.8572	59.5421	55.7297	TBR10328.1 MAG: NADPH-dependent oxidoreductase [Candidatus Nitrosotenuis sp.]	3.57e-65	207	TBR10328.1 MAG: NADPH-dependent oxidoreductase [Candidatus Nitrosotenuis sp.]
Nspongiisocia_06590	86.1016	0.553573	0.399797	1.38464	0.166164	0.999626	90.9076	51.9971	82.2507	76.3651	96.2965	118.792	MDH3677124.1 hypothetical protein [Nitrosopumilus sp.]	6.15e-24	102	MDH3677124.1 hypothetical protein [Nitrosopumilus sp.]
Nspongiisocia_06600	60.0678	0.250615	0.445218	0.562904	0.5735	0.999626	66.1605	73.6139	48.3828	41.5516	70.5685	60.1294	GDY15425.1 hypothetical protein LBMAG54_02810 [Nitrosopumilaceae archaeon]	8.9e-19	92.4	GDY15425.1 hypothetical protein LBMAG54_02810 [Nitrosopumilaceae archaeon]
Nspongiisocia_06610	75.8258	0.013495	0.634227	0.021277	0.983024	0.999626	73.2311	142.554	48.3828	33.6905	70.5685	86.5277	MDH3361249.1 hypothetical protein [Nitrosopumilus sp.]<>MDH3515664.1 hypothetical protein [Nitrosopumilus sp.]<>MDH5417420.1 hypothetical protein [Nitrosopumilus sp.]<>MDH5554157.1 hypothetical protein [Nitrosopumilus sp.]	7.62e-33	122	MDH3361249.1 hypothetical protein [Nitrosopumilus sp.]<>MDH3515664.1 hypothetical protein [Nitrosopumilus sp.]<>MDH5417420.1 hypothetical protein [Nitrosopumilus sp.]<>MDH5554157.1 hypothetical protein [Nitrosopumilus sp.]
Nspongiisocia_06620	106.367	-0.11172	0.470011	-0.23769	0.81212	0.999626	83.332	88.2199	79.8316	162.837	133.051	90.9274	WP_299292721.1 geranylgeranylglyceryl/heptaprenylglyceryl phosphate synthase [Nitrosopumilus sp.]	3.43e-114	338	WP_299292721.1 geranylgeranylglyceryl/heptaprenylglyceryl phosphate synthase [Nitrosopumilus sp.]
Nspongiisocia_06630	158.37	-0.14028	0.454779	-0.30846	0.75773	0.999626	156.058	204.483	208.046	86.4723	155.839	139.324	MCH8975970.1 DNA polymerase II large subunit [Nitrososphaerota archaeon]	3.04e-278	787	MCH8975970.1 DNA polymerase II large subunit [Nitrososphaerota archaeon]
Nspongiisocia_06640	110.438	-0.4751	0.401757	-1.18256	0.236985	0.999626	101.008	148.396	152.406	85.3493	87.4755	87.9943	WP_250635819.1 DNA polymerase II large subunit [Candidatus Nitrosarchaeum limnium]	7.94e-251	714	WP_250635819.1 DNA polymerase II large subunit [Candidatus Nitrosarchaeum limnium]
Nspongiisocia_06650	241.106	-0.14309	0.399267	-0.35838	0.720057	0.999626	188.886	195.72	205.627	357.119	266.102	233.185	WP_008297091.1 serine hydroxymethyltransferase [Candidatus Nitrosopumilus salaria]<>EIJ66758.1 glycine hydroxymethyltransferase [Candidatus Nitrosopumilus salaria BD31]	1.06e-256	714	WP_008297091.1 serine hydroxymethyltransferase [Candidatus Nitrosopumilus salaria]<>EIJ66758.1 glycine hydroxymethyltransferase [Candidatus Nitrosopumilus salaria BD31]
Nspongiisocia_06660	1.78027	-2.56132	2.56213	-0.99968	0.317464	0.999626	0	5.84238	0	3.36905	1.47018	0	#N/A	#N/A	#N/A	#N/A
Nspongiisocia_06670	6.67535	-3.62569	1.97911	-1.83198	0.066954	0.999626	0	15.7744	0	21.3373	2.94035	0	MCH7560350.1 hypothetical protein [Nitrososphaerota archaeon]	7.51e-56	194	MCH7560350.1 hypothetical protein [Nitrososphaerota archaeon]
Nspongiisocia_06680	3.01744	-5.34723	2.66336	-2.0077	0.044675	0.999626	0	3.50543	0	14.5992	0	0	MCX6648643.1 hypothetical protein [Candidatus Bathyarchaeota archaeon]	2.07e-49	175	MCX6648643.1 hypothetical protein [Candidatus Bathyarchaeota archaeon]
Nspongiisocia_06690	5.24074	-6.12983	3.23123	-1.89706	0.05782	0.999626	0	0	0	31.4445	0	0	#N/A	#N/A	#N/A	#N/A
Nspongiisocia_06700	122.485	-0.37335	0.478051	-0.78098	0.434812	0.999626	128.786	103.41	94.3464	216.742	96.2965	95.3271	NIM25175.1 proliferating cell nuclear antigen (pcna) [Nitrosopumilaceae archaeon]<>NIP09208.1 proliferating cell nuclear antigen (pcna) [Nitrosopumilaceae archaeon]<>NIP91737.1 proliferating cell nuclear antigen (pcna) [Nitrososphaeria archaeon]<>NIS95576.1 proliferating cell nuclear antigen (pcna) [Nitrosopumilaceae archaeon]	1.64e-121	357	NIM25175.1 proliferating cell nuclear antigen (pcna) [Nitrosopumilaceae archaeon]<>NIP09208.1 proliferating cell nuclear antigen (pcna) [Nitrosopumilaceae archaeon]<>NIP91737.1 proliferating cell nuclear antigen (pcna) [Nitrososphaeria archaeon]<>NIS95576.1 proliferating cell nuclear antigen (pcna) [Nitrosopumilaceae archaeon]
Nspongiisocia_06710	128.192	0.056882	0.353252	0.161025	0.872074	0.999626	109.089	132.622	140.31	104.441	152.163	130.525	MBI5860214.1 aspartate kinase [Nitrosarchaeum sp.]	3.77e-174	507	MBI5860214.1 aspartate kinase [Nitrosarchaeum sp.]
Nspongiisocia_06720	3100.21	-0.53879	0.922723	-0.58392	0.559275	0.999626	2248.45	251.222	2022.4	8743.81	2984.46	2350.91	MBI1657320.1 4Fe-4S binding protein [Nitrososphaerota archaeon]<>NND85898.1 4Fe-4S binding protein [Nitrosopumilus sp.]	9.51e-72	218	MBI1657320.1 4Fe-4S binding protein [Nitrososphaerota archaeon]<>NND85898.1 4Fe-4S binding protein [Nitrosopumilus sp.]
Nspongiisocia_06730	33.4654	-0.34081	0.698344	-0.48802	0.625535	0.999626	33.8378	58.4238	41.1254	12.3532	22.7877	32.2646	KAG2480716.1 MAG: hypothetical protein NPMRth3_270009 [Nitrosopumilales archaeon]	1.93e-30	121	KAG2480716.1 MAG: hypothetical protein NPMRth3_270009 [Nitrosopumilales archaeon]
Nspongiisocia_06740	92.685	0.014055	0.493758	0.028465	0.977291	0.999626	72.221	122.69	104.023	49.4127	99.2369	108.526	MCH7967706.1 aminotransferase class V-fold PLP-dependent enzyme [Nitrososphaerota archaeon]	1.49e-159	464	MCH7967706.1 aminotransferase class V-fold PLP-dependent enzyme [Nitrososphaerota archaeon]
Nspongiisocia_06750	16.1674	0.261097	0.852616	0.30623	0.759429	0.999626	11.616	12.8532	4.83828	25.8294	28.6684	13.1991	MCH8324342.1 Lrp/AsnC ligand binding domain-containing protein [Nitrososphaerota archaeon]	2.57e-23	95.1	MCH8324342.1 Lrp/AsnC ligand binding domain-containing protein [Nitrososphaerota archaeon]
Nspongiisocia_06760	50.9916	-0.1219	0.574257	-0.21228	0.831887	0.999626	59.0899	84.7144	45.9636	28.0754	45.5755	42.5306	KAG2480713.1 MAG: Kynurenine formamidase [Nitrosopumilales archaeon]	2.41e-87	267	KAG2480713.1 MAG: Kynurenine formamidase [Nitrosopumilales archaeon]
Nspongiisocia_06770	67.6727	-0.40346	0.530061	-0.76115	0.446567	0.999626	59.0899	73.0297	118.538	41.5516	68.3632	45.4637	WP_179371663.1 dual specificity protein phosphatase 23 [Nitrosopumilus ureiphilus]<>QLH07781.1 protein tyrosine phosphatase [Nitrosopumilus ureiphilus]	1.77e-77	238	WP_179371663.1 dual specificity protein phosphatase 23 [Nitrosopumilus ureiphilus]<>QLH07781.1 protein tyrosine phosphatase [Nitrosopumilus ureiphilus]
Nspongiisocia_06780	11.9032	-1.52689	0.814916	-1.87368	0.060974	0.999626	6.56555	10.5163	14.5148	28.0754	5.8807	5.86629	MDA1345951.1 hypothetical protein [Thermoproteota archaeon]<>HJJ22259.1 hypothetical protein [Nitrosopumilus sp.]	3.83e-18	79.7	MDA1345951.1 hypothetical protein [Thermoproteota archaeon]<>HJJ22259.1 hypothetical protein [Nitrosopumilus sp.]
Nspongiisocia_06790	19.0145	-0.37832	0.769281	-0.49178	0.622873	0.999626	19.1916	23.9537	31.4488	10.1072	22.0526	7.33286	AIE98208.1 hypothetical protein [uncultured marine thaumarchaeote KM3_04_H06]	4.62e-22	90.1	AIE98208.1 hypothetical protein [uncultured marine thaumarchaeote KM3_04_H06]
Nspongiisocia_06800	71.9685	-0.50252	0.435373	-1.15423	0.248407	0.999626	74.7463	84.7144	67.7359	101.072	61.0123	42.5306	MCH6571786.1 hypothetical protein [Nitrososphaerota archaeon]	5.8e-67	213	MCH6571786.1 hypothetical protein [Nitrososphaerota archaeon]
Nspongiisocia_06810	24.9557	1.06724	0.771213	1.38384	0.166407	0.999626	17.6765	12.269	7.25742	28.0754	52.1913	32.2646	MCH8996310.1 hypothetical protein [Nitrososphaerota archaeon]	1.49e-29	111	MCH8996310.1 hypothetical protein [Nitrososphaerota archaeon]
Nspongiisocia_06820	52.4664	-0.33104	0.732104	-0.45217	0.651146	0.999626	47.979	21.0326	33.8679	120.163	38.9597	52.7966	KAG2472816.1 MAG: Transcription factor S [Nitrosopumilales archaeon]	5.23e-44	149	KAG2472816.1 MAG: Transcription factor S [Nitrosopumilales archaeon]
Nspongiisocia_06830	150.39	-0.01661	0.349013	-0.0476	0.962035	0.999626	129.291	177.608	149.987	124.655	144.812	175.988	MDH3610181.1 DegT/DnrJ/EryC1/StrS family aminotransferase [Nitrosopumilus sp.]	3.56e-158	458	MDH3610181.1 DegT/DnrJ/EryC1/StrS family aminotransferase [Nitrosopumilus sp.]
Nspongiisocia_06840	20.8619	-0.45793	0.619856	-0.73877	0.460044	0.999626	15.6563	19.2798	36.2871	17.9683	19.8474	16.1323	MDC0159349.1 dUTPase [Candidatus Nitrosopelagicus sp.]	3.66e-47	157	MDC0159349.1 dUTPase [Candidatus Nitrosopelagicus sp.]
Nspongiisocia_06850	73.8051	-0.42833	0.674772	-0.63478	0.525573	0.999626	69.1908	105.163	128.214	21.3373	54.3965	64.5291	WP_182133338.1 DNA-3-methyladenine glycosylase [Nitrosopumilus sp. b1]<>KAF6243542.1 DNA-3-methyladenine glycosylase 2 family protein [Nitrosopumilus sp. b1]	1.12e-68	219	WP_182133338.1 DNA-3-methyladenine glycosylase [Nitrosopumilus sp. b1]<>KAF6243542.1 DNA-3-methyladenine glycosylase 2 family protein [Nitrosopumilus sp. b1]
Nspongiisocia_06860	81.4586	0.09812	0.501682	0.195583	0.844937	0.999626	52.5244	95.2307	87.089	52.7818	83.8	117.326	MCH8916301.1 serine/threonine protein kinase [Nitrososphaerota archaeon]	3.17e-79	249	MCH8916301.1 serine/threonine protein kinase [Nitrososphaerota archaeon]
Nspongiisocia_06870	163.208	-0.55419	0.562818	-0.98467	0.324787	0.999626	132.321	169.429	326.584	88.7183	168.335	93.8606	MCH8975881.1 CCA tRNA nucleotidyltransferase [Nitrososphaerota archaeon]	3.21e-143	427	MCH8975881.1 CCA tRNA nucleotidyltransferase [Nitrososphaerota archaeon]
Nspongiisocia_06880	38.3098	-0.75394	0.74538	-1.01148	0.311786	0.999626	28.2824	62.5134	70.155	12.3532	37.4895	19.0654	MBM2820226.1 2',3'-cyclic phosphodiesterase [Nitrosarchaeum sp.]	4.37e-42	149	MBM2820226.1 2',3'-cyclic phosphodiesterase [Nitrosarchaeum sp.]
Nspongiisocia_06890	497.911	0.268263	0.579762	0.462712	0.643571	0.999626	625.242	188.125	365.29	801.834	370.484	636.492	RDJ31991.1 type I glutamate--ammonia ligase [Thermoproteota archaeon]<>RDJ34444.1 type I glutamate--ammonia ligase [Thermoproteota archaeon]<>RDJ34782.1 type I glutamate--ammonia ligase [Thermoproteota archaeon]<>RDJ38617.1 type I glutamate--ammonia ligase [Thermoproteota archaeon]	1.42e-304	839	RDJ31991.1 type I glutamate--ammonia ligase [Thermoproteota archaeon]<>RDJ34444.1 type I glutamate--ammonia ligase [Thermoproteota archaeon]<>RDJ34782.1 type I glutamate--ammonia ligase [Thermoproteota archaeon]<>RDJ38617.1 type I glutamate--ammonia ligase [Thermoproteota archaeon]
Nspongiisocia_06900	79.0435	-0.2324	0.544431	-0.42687	0.669475	0.999626	78.7866	54.3341	55.6402	145.992	74.979	64.5291	MDE1862543.1 DNA replication complex GINS family protein [Nitrososphaerota archaeon]	7.03e-43	152	MDE1862543.1 DNA replication complex GINS family protein [Nitrososphaerota archaeon]
Nspongiisocia_06910	8.14583	-0.27727	0.942946	-0.29404	0.768724	0.999626	8.58572	5.25814	16.934	5.61508	6.61579	5.86629	KRT61008.1 hypothetical protein XU09_C0007G0115 [Thaumarchaeota archaeon CSP1-1]	5.84e-38	132	KRT61008.1 hypothetical protein XU09_C0007G0115 [Thaumarchaeota archaeon CSP1-1]
Nspongiisocia_06920	19.9115	-0.24106	0.72497	-0.33251	0.739505	0.999626	15.1513	16.3587	36.2871	13.4762	26.4632	11.7326	MBS1267852.1 hypothetical protein [Nitrosopumilus sp.]	1.43e-32	117	MBS1267852.1 hypothetical protein [Nitrosopumilus sp.]
Nspongiisocia_06940	11.1646	1.6147	1.05477	1.53085	0.125806	0.999626	23.2319	3.50543	0	12.3532	13.2316	14.6657	MCW3989238.1 DUF5678 domain-containing protein [Candidatus Bathyarchaeota archaeon]	0.000339	45.8	MCW3989238.1 DUF5678 domain-containing protein [Candidatus Bathyarchaeota archaeon]
Nspongiisocia_06950	89.7706	-0.23767	0.494344	-0.48078	0.630675	0.999626	96.4631	77.7036	60.4785	152.73	77.9193	73.3286	MCH6571023.1 SDR family oxidoreductase [Nitrososphaerota archaeon]	8.36e-135	390	MCH6571023.1 SDR family oxidoreductase [Nitrososphaerota archaeon]
Nspongiisocia_06960	3.28407	-0.36169	1.69163	-0.21381	0.830694	0.999626	1.01008	4.08966	7.25742	0	5.8807	1.46657	WP_268541456.1 hypothetical protein [Candidatus Nitrosotenuis cloacae]	4.31e-15	73.2	WP_268541456.1 hypothetical protein [Candidatus Nitrosotenuis cloacae]
Nspongiisocia_06970	12.1021	1.20095	1.05187	1.14173	0.253567	0.999626	4.04034	2.92119	14.5148	5.61508	23.5228	21.9986	MYB29636.1 PepSY domain-containing protein [Cenarchaeum sp. SB0663_bin_5]<>MYH03859.1 PepSY domain-containing protein [Cenarchaeum sp. SB0675_bin_21]<>MYL11918.1 PepSY domain-containing protein [Cenarchaeum sp. SB0669_bin_11]	3.46e-20	86.7	MYB29636.1 PepSY domain-containing protein [Cenarchaeum sp. SB0663_bin_5]<>MYH03859.1 PepSY domain-containing protein [Cenarchaeum sp. SB0675_bin_21]<>MYL11918.1 PepSY domain-containing protein [Cenarchaeum sp. SB0669_bin_11]
Nspongiisocia_06980	7.44285	0.09981	0.991436	0.100672	0.919811	0.999626	6.56555	6.42661	2.41914	12.3532	11.0263	5.86629	PIU57726.1 hypothetical protein COS88_00285 [Chloroflexi bacterium CG07_land_8_20_14_0_80_51_10]	5.02e-15	77.4	PIU57726.1 hypothetical protein COS88_00285 [Chloroflexi bacterium CG07_land_8_20_14_0_80_51_10]
Nspongiisocia_06990	1.6162	-2.07621	2.17246	-0.95569	0.339228	0.999626	1.01008	2.33695	0	5.61508	0.735088	0	#N/A	#N/A	#N/A	#N/A
Nspongiisocia_07000	75.4533	0.063724	0.370348	0.172065	0.863386	0.999626	73.2311	77.7036	60.4785	81.9802	83.065	76.2617	MCH9040804.1 ribose-phosphate pyrophosphokinase [Nitrososphaerota archaeon]	2.01e-107	324	MCH9040804.1 ribose-phosphate pyrophosphokinase [Nitrososphaerota archaeon]
Nspongiisocia_07010	267.999	0.13822	0.401147	0.344561	0.730424	0.999626	245.451	265.244	343.518	158.345	302.121	293.314	WP_179362712.1 mechanosensitive ion channel [Nitrosopumilus oxyclinae]<>QLH05457.1 mechanosensitive ion channel protein MscS [Nitrosopumilus oxyclinae]	7.74e-267	752	WP_179362712.1 mechanosensitive ion channel [Nitrosopumilus oxyclinae]<>QLH05457.1 mechanosensitive ion channel protein MscS [Nitrosopumilus oxyclinae]
Nspongiisocia_07020	186.466	-0.11123	0.475983	-0.23369	0.815224	0.999626	174.24	144.307	120.957	314.445	165.395	199.454	KAG0511474.1 MAG: Lysine 2,3-aminomutase [Nitrosopumilales archaeon]	3.68e-253	706	KAG0511474.1 MAG: Lysine 2,3-aminomutase [Nitrosopumilales archaeon]
Nspongiisocia_07030	267.35	0.250471	0.314738	0.795807	0.426144	0.999626	301.51	194.551	251.59	287.492	268.307	300.647	RDJ32083.1 type I glutamate--ammonia ligase [Thermoproteota archaeon]<>RDJ34424.1 type I glutamate--ammonia ligase [Thermoproteota archaeon]<>RDJ34877.1 type I glutamate--ammonia ligase [Thermoproteota archaeon]<>RDJ38713.1 type I glutamate--ammonia ligase [Thermoproteota archaeon]	2.24e-280	778	RDJ32083.1 type I glutamate--ammonia ligase [Thermoproteota archaeon]<>RDJ34424.1 type I glutamate--ammonia ligase [Thermoproteota archaeon]<>RDJ34877.1 type I glutamate--ammonia ligase [Thermoproteota archaeon]<>RDJ38713.1 type I glutamate--ammonia ligase [Thermoproteota archaeon]
Nspongiisocia_07040	862.277	0.586445	0.795113	0.737562	0.460781	0.999626	1001.5	122.106	370.128	1575.59	818.153	1286.18	WP_211687225.1 TFIIB-type zinc ribbon-containing protein [Nitrosopumilus sp. K4]<>QUC64564.1 transcription initiation factor IIB [Nitrosopumilus sp. K4]	1.04e-189	533	WP_211687225.1 TFIIB-type zinc ribbon-containing protein [Nitrosopumilus sp. K4]<>QUC64564.1 transcription initiation factor IIB [Nitrosopumilus sp. K4]
Nspongiisocia_07050	122.467	-0.06792	0.509207	-0.13339	0.893882	0.999626	102.524	201.562	94.3464	78.6112	152.163	105.593	KAG2480578.1 MAG: Na(+)/H(+) antiporter 1 [Nitrosopumilales archaeon]<>MCZ6584209.1 cation:proton antiporter [Nitrososphaerota archaeon]	4.77e-193	554	KAG2480578.1 MAG: Na(+)/H(+) antiporter 1 [Nitrosopumilales archaeon]<>MCZ6584209.1 cation:proton antiporter [Nitrososphaerota archaeon]
Nspongiisocia_07060	27.9444	-0.29083	0.697933	-0.4167	0.676901	0.999626	31.8177	53.1656	21.7722	16.8453	27.9334	16.1323	RDJ32016.1 hypothetical protein DWQ17_04970 [Thermoproteota archaeon]<>RDJ34417.1 hypothetical protein DWQ18_00245 [Thermoproteota archaeon]<>RDJ34756.1 hypothetical protein DWQ19_13360 [Thermoproteota archaeon]<>RDJ38643.1 hypothetical protein DWQ13_04575 [Thermoproteota archaeon]	7.3e-74	230	RDJ32016.1 hypothetical protein DWQ17_04970 [Thermoproteota archaeon]<>RDJ34417.1 hypothetical protein DWQ18_00245 [Thermoproteota archaeon]<>RDJ34756.1 hypothetical protein DWQ19_13360 [Thermoproteota archaeon]<>RDJ38643.1 hypothetical protein DWQ13_04575 [Thermoproteota archaeon]
Nspongiisocia_07070	16.6673	-0.3714	1.05338	-0.35258	0.724406	0.999626	18.6866	29.7961	0	25.8294	11.0263	14.6657	#N/A	#N/A	#N/A	#N/A
Nspongiisocia_07090	1.14644	-1.05057	2.3948	-0.43869	0.660888	0.999626	1.51513	3.50543	0	1.12302	0.735088	0	#N/A	#N/A	#N/A	#N/A
Nspongiisocia_07100	14.6411	0.683016	3.57534	0.191035	0.848498	0.999626	42.4235	0	0	33.6905	0	11.7326	MBS3923554.1 hypothetical protein [Nitrosarchaeum sp.]	5.06e-22	98.6	MBS3923554.1 hypothetical protein [Nitrosarchaeum sp.]
Nspongiisocia_07110	10.2759	1.66492	2.15006	0.774358	0.438719	0.999626	19.1916	0	0	14.5992	0	27.8649	MBC8521608.1 HincII family type II restriction endonuclease [Methanomicrobia archaeon]<>MBL7117810.1 HincII family type II restriction endonuclease [Candidatus Syntrophoarchaeum sp.]	6.66e-45	164	MBC8521608.1 HincII family type II restriction endonuclease [Methanomicrobia archaeon]<>MBL7117810.1 HincII family type II restriction endonuclease [Candidatus Syntrophoarchaeum sp.]
Nspongiisocia_07120	7.62303	1.60167	2.21339	0.723625	0.469296	0.999626	24.242	0	0	11.2302	0	10.266	MBC8521609.1 hypothetical protein [Methanomicrobia archaeon]	1.31e-74	239	MBC8521609.1 hypothetical protein [Methanomicrobia archaeon]
Nspongiisocia_07130	10.5809	0.860489	2.21162	0.389076	0.69722	0.999626	29.2924	0	0	22.4603	0	11.7326	WP_273476008.1 Eco57I restriction-modification methylase domain-containing protein [Methanobrevibacter woesei]	9.53e-57	201	WP_273476008.1 Eco57I restriction-modification methylase domain-containing protein [Methanobrevibacter woesei]
Nspongiisocia_07140	9.99713	0.851028	2.24713	0.378719	0.704897	0.999626	31.3126	0	0	21.3373	0	7.33286	MBS3136506.1 hypothetical protein [Candidatus Woesearchaeota archaeon]	2.3e-14	70.9	MBS3136506.1 hypothetical protein [Candidatus Woesearchaeota archaeon]
Nspongiisocia_07150	3.66159	0.514501	2.43055	0.21168	0.832356	0.999626	8.58572	0	0	8.98413	0	4.39971	GBL40718.1 hypothetical protein EMGBD3_00860 [Nitrosarchaeum sp.]<>GDY15676.1 hypothetical protein LBMAG54_05320 [Nitrosopumilaceae archaeon]	2.36e-20	94	GBL40718.1 hypothetical protein EMGBD3_00860 [Nitrosarchaeum sp.]<>GDY15676.1 hypothetical protein LBMAG54_05320 [Nitrosopumilaceae archaeon]
Nspongiisocia_07160	2.45177	3.30326	2.62969	1.25614	0.209066	0.999626	12.121	0	0	1.12302	0	1.46657	GBL40718.1 hypothetical protein EMGBD3_00860 [Nitrosarchaeum sp.]<>GDY15676.1 hypothetical protein LBMAG54_05320 [Nitrosopumilaceae archaeon]	1.37e-28	115	GBL40718.1 hypothetical protein EMGBD3_00860 [Nitrosarchaeum sp.]<>GDY15676.1 hypothetical protein LBMAG54_05320 [Nitrosopumilaceae archaeon]
Nspongiisocia_07170	1.07807	3.32619	3.6323	0.915726	0.359811	0.999626	3.5353	0	0	0	0	2.93314	MCJ8306747.1 DDE-type integrase/transposase/recombinase [Nitrosopumilus sp.]	6.77e-19	87	MCJ8306747.1 DDE-type integrase/transposase/recombinase [Nitrosopumilus sp.]
Nspongiisocia_07180	5.37014	2.60394	2.41596	1.07781	0.281119	0.999626	26.2622	0	0	4.49207	0	1.46657	#N/A	#N/A	#N/A	#N/A
Nspongiisocia_07190	46.8558	0.078102	0.576836	0.135397	0.892298	0.999626	52.5244	44.4021	72.5742	21.3373	41.9	48.3969	GBF24480.1 hypothetical protein MnTg01_00819 [archaeon MnTg01]	1.52e-54	183	GBF24480.1 hypothetical protein MnTg01_00819 [archaeon MnTg01]
Nspongiisocia_07200	1218.23	-0.17166	0.715514	-0.23991	0.810397	0.999626	1106.55	222.01	1361.97	2288.71	1388.58	941.539	WP_182134057.1 PEFG-CTERM sorting domain-containing protein [Nitrosopumilus sp. b1]	5.07e-66	219	WP_182134057.1 PEFG-CTERM sorting domain-containing protein [Nitrosopumilus sp. b1]
Nspongiisocia_07210	67.733	0.101838	0.393948	0.258506	0.796016	0.999626	79.2916	65.4346	62.8976	67.381	55.1316	76.2617	RDJ31873.1 copper-binding protein [Thermoproteota archaeon]<>RDJ34562.1 copper-binding protein [Thermoproteota archaeon]<>RDJ35918.1 copper-binding protein [Thermoproteota archaeon]<>RDJ38495.1 copper-binding protein [Thermoproteota archaeon]	2.19e-71	231	RDJ31873.1 copper-binding protein [Thermoproteota archaeon]<>RDJ34562.1 copper-binding protein [Thermoproteota archaeon]<>RDJ35918.1 copper-binding protein [Thermoproteota archaeon]<>RDJ38495.1 copper-binding protein [Thermoproteota archaeon]
Nspongiisocia_07220	171.149	-0.049	0.457387	-0.10714	0.914678	0.999626	169.189	154.239	99.1847	267.278	172.746	164.256	MCH7968210.1 peptidase [Nitrososphaerota archaeon]	4.65e-183	537	MCH7968210.1 peptidase [Nitrososphaerota archaeon]
Nspongiisocia_07230	21.7603	0.335728	1.02851	0.326421	0.744106	0.999626	28.2824	2.92119	9.67656	44.9207	12.4965	32.2646	WP_211687386.1 hypothetical protein [Nitrosopumilus sp. K4]<>QUC64726.1 hypothetical protein NsoK4_00055 [Nitrosopumilus sp. K4]	7.56e-37	128	WP_211687386.1 hypothetical protein [Nitrosopumilus sp. K4]<>QUC64726.1 hypothetical protein NsoK4_00055 [Nitrosopumilus sp. K4]
Nspongiisocia_07240	45.3457	-0.06584	0.658148	-0.10004	0.920316	0.999626	56.5647	80.6248	38.7062	19.0913	37.4895	39.5974	WP_205097661.1 DUF6293 family protein [Candidatus Nitrosotenuis uzonensis]<>CAE6485962.1 conserved hypothetical protein [Candidatus Nitrosotenuis uzonensis]	1.28e-81	255	WP_205097661.1 DUF6293 family protein [Candidatus Nitrosotenuis uzonensis]<>CAE6485962.1 conserved hypothetical protein [Candidatus Nitrosotenuis uzonensis]
Nspongiisocia_07250	23.2877	0.729632	0.706849	1.03223	0.301963	0.999626	12.121	20.4483	16.934	14.5992	38.9597	36.6643	MDF2428951.1 PIN domain-containing protein [Nitrosopumilus sp.]	3.32e-27	108	MDF2428951.1 PIN domain-containing protein [Nitrosopumilus sp.]
Nspongiisocia_07260	62.4738	-0.39214	0.525207	-0.74664	0.455281	0.999626	51.0093	94.6465	67.7359	50.5358	77.1843	33.7311	MCI4431989.1 PD-(D/E)XK nuclease family protein [Nitrosopumilus sp.]	1.83e-73	234	MCI4431989.1 PD-(D/E)XK nuclease family protein [Nitrosopumilus sp.]
Nspongiisocia_07270	88.4574	-0.19919	0.503378	-0.3957	0.692327	0.999626	77.2715	134.375	101.604	47.1667	83.8	86.5277	KAG2479788.1 MAG: putative Rhomboid family protein [Nitrosopumilales archaeon]	1.35e-144	415	KAG2479788.1 MAG: putative Rhomboid family protein [Nitrosopumilales archaeon]
Nspongiisocia_07280	10.2515	-1.03016	0.947532	-1.0872	0.276948	0.999626	6.06051	16.3587	21.7722	3.36905	6.61579	7.33286	GBF23959.1 hypothetical protein MnTg01_00292 [archaeon MnTg01]	1.52e-25	99	GBF23959.1 hypothetical protein MnTg01_00292 [archaeon MnTg01]
Nspongiisocia_07290	47.919	0.114529	0.562383	0.20365	0.838627	0.999626	59.0899	64.8504	50.8019	22.4603	47.7807	42.5306	GFN41848.1 MAG: nitrilase/cyanide hydratase and apolipoprotein N-acyltransferase [Marine Group I thaumarchaeote]	1.49e-132	386	GFN41848.1 MAG: nitrilase/cyanide hydratase and apolipoprotein N-acyltransferase [Marine Group I thaumarchaeote]
Nspongiisocia_07300	40.2813	0.005205	0.851426	0.006114	0.995122	0.999626	41.4135	58.4238	58.0593	4.49207	42.6351	36.6643	MCE9652379.1 DNA topoisomerase [Nitrosarchaeum sp.]	6.45e-66	207	MCE9652379.1 DNA topoisomerase [Nitrosarchaeum sp.]
Nspongiisocia_07310	151.287	0.088283	0.395175	0.223401	0.823223	0.999626	175.25	137.296	101.604	199.897	148.488	145.191	RDJ31834.1 thiolase domain-containing protein [Thermoproteota archaeon]<>RDJ34600.1 thiolase domain-containing protein [Thermoproteota archaeon]<>RDJ35878.1 thiolase domain-containing protein [Thermoproteota archaeon]<>RDJ38455.1 thiolase domain-containing protein [Thermoproteota archaeon]	2e-247	686	RDJ31834.1 thiolase domain-containing protein [Thermoproteota archaeon]<>RDJ34600.1 thiolase domain-containing protein [Thermoproteota archaeon]<>RDJ35878.1 thiolase domain-containing protein [Thermoproteota archaeon]<>RDJ38455.1 thiolase domain-containing protein [Thermoproteota archaeon]
Nspongiisocia_07320	36.3326	-0.24863	0.719629	-0.3455	0.729716	0.999626	37.3731	26.2907	19.3531	71.8731	17.6421	45.4637	MCH7648447.1 OB-fold domain-containing protein [Nitrososphaerota archaeon]	5.31e-55	178	MCH7648447.1 OB-fold domain-containing protein [Nitrososphaerota archaeon]
Nspongiisocia_07330	9.89572	-0.04192	0.866177	-0.04839	0.961404	0.999626	12.6261	8.17933	4.83828	16.8453	8.08597	8.79943	MCJ8305762.1 hypothetical protein [Nitrosopumilus sp.]<>NRA04903.1 hypothetical protein [Nitrosopumilus sp.]	8.37e-16	73.9	MCJ8305762.1 hypothetical protein [Nitrosopumilus sp.]<>NRA04903.1 hypothetical protein [Nitrosopumilus sp.]
Nspongiisocia_07340	1.91596	0.061111	3.3969	0.01799	0.985647	0.999626	0	0	0	5.61508	5.8807	0	#N/A	#N/A	#N/A	#N/A
Nspongiisocia_07350	7.32631	0.78816	1.67785	0.469744	0.638538	0.999626	0	3.50543	2.41914	10.1072	24.993	2.93314	#N/A	#N/A	#N/A	#N/A
Nspongiisocia_07370	1.72819	0.354549	2.83247	0.125173	0.900387	0.999626	0	0	0	4.49207	4.41053	1.46657	#N/A	#N/A	#N/A	#N/A
Nspongiisocia_07380	179.559	-0.20365	0.488925	-0.41654	0.677018	0.999626	174.24	227.853	261.267	88.7183	175.686	149.59	MCE9652375.1 helix-turn-helix domain-containing protein [Nitrosarchaeum sp.]	4.59e-235	680	MCE9652375.1 helix-turn-helix domain-containing protein [Nitrosarchaeum sp.]
Nspongiisocia_07390	357.321	-0.0449	0.396891	-0.11312	0.909933	0.999626	336.358	291.535	261.267	534.556	349.167	371.043	KAG2477861.1 MAG: Vitamin B12-dependent ribonucleoside-diphosphate reductase [Nitrosopumilales archaeon]	0	1311	KAG2477861.1 MAG: Vitamin B12-dependent ribonucleoside-diphosphate reductase [Nitrosopumilales archaeon]
Nspongiisocia_07400	50.4385	0.046463	0.625344	0.0743	0.940771	0.999626	63.6353	88.2199	24.1914	34.8135	44.8404	46.9303	MCH8323549.1 hypothetical protein [Nitrososphaerota archaeon]	1.73e-122	369	MCH8323549.1 hypothetical protein [Nitrososphaerota archaeon]
Nspongiisocia_07410	25.7566	-0.40062	0.652429	-0.61404	0.539188	0.999626	29.2924	41.4809	19.3531	26.9524	25.7281	11.7326	TLX78723.1 ribosome biogenesis protein [Nitrososphaerota archaeon]	1.93e-71	227	TLX78723.1 ribosome biogenesis protein [Nitrososphaerota archaeon]
Nspongiisocia_07420	6.83331	0.161571	0.958608	0.168548	0.866153	0.999626	6.56555	3.50543	7.25742	8.98413	8.82106	5.86629	MCH2403001.1 RNase P subunit [Candidatus Nitrosopelagicus sp.]	9.46e-43	145	MCH2403001.1 RNase P subunit [Candidatus Nitrosopelagicus sp.]
Nspongiisocia_07430	240.039	-0.12445	0.609306	-0.20425	0.838161	0.999626	180.3	92.3095	198.369	460.437	265.367	243.451	MDH3658371.1 30S ribosomal protein S19e [Nitrosopumilus sp.]<>MDH3737375.1 30S ribosomal protein S19e [Nitrosopumilus sp.]<>MDH3823929.1 30S ribosomal protein S19e [Nitrosopumilus sp.]<>MDH3834684.1 30S ribosomal protein S19e [Nitrosopumilus sp.]	4.92e-71	221	MDH3658371.1 30S ribosomal protein S19e [Nitrosopumilus sp.]<>MDH3737375.1 30S ribosomal protein S19e [Nitrosopumilus sp.]<>MDH3823929.1 30S ribosomal protein S19e [Nitrosopumilus sp.]<>MDH3834684.1 30S ribosomal protein S19e [Nitrosopumilus sp.]
Nspongiisocia_07440	49.4833	-0.06722	0.611591	-0.10991	0.912478	0.999626	38.3832	27.4592	36.2871	87.5953	47.0456	60.1294	NIM26410.1 DNA-binding protein [Nitrosopumilaceae archaeon]<>NIP10443.1 DNA-binding protein [Nitrosopumilaceae archaeon]<>NIP90825.1 DNA-binding protein [Nitrososphaeria archaeon]<>NIS95086.1 DNA-binding protein [Nitrosopumilaceae archaeon]	1.24e-22	93.2	NIM26410.1 DNA-binding protein [Nitrosopumilaceae archaeon]<>NIP10443.1 DNA-binding protein [Nitrosopumilaceae archaeon]<>NIP90825.1 DNA-binding protein [Nitrososphaeria archaeon]<>NIS95086.1 DNA-binding protein [Nitrosopumilaceae archaeon]
Nspongiisocia_07450	526.936	0.128055	0.483799	0.264686	0.791251	0.999626	605.041	259.401	433.026	818.679	517.502	527.966	PBO84595.1 Zn-dependent oxidoreductase [Nitrososphaerota archaeon]	6.19e-237	657	PBO84595.1 Zn-dependent oxidoreductase [Nitrososphaerota archaeon]
Nspongiisocia_07460	69.7267	-0.31936	0.507738	-0.62898	0.529362	0.999626	59.595	52.5814	55.6402	123.532	62.4825	64.5291	MDH3313638.1 CoA ester lyase [Nitrosopumilus sp.]<>MDH3487989.1 CoA ester lyase [Nitrosopumilus sp.]	2.42e-116	346	MDH3313638.1 CoA ester lyase [Nitrosopumilus sp.]<>MDH3487989.1 CoA ester lyase [Nitrosopumilus sp.]
Nspongiisocia_07470	22.2712	-0.18406	0.65906	-0.27927	0.780035	0.999626	27.2723	28.0434	31.4488	12.3532	18.3772	16.1323	MCE9652360.1 riboflavin synthase [Nitrosarchaeum sp.]	8.29e-82	251	MCE9652360.1 riboflavin synthase [Nitrosarchaeum sp.]
Nspongiisocia_07480	69.8047	0.203212	0.552356	0.3679	0.712947	0.999626	72.221	96.9834	67.7359	29.1984	67.6281	85.0611	WP_211687409.1 3,4-dihydroxy-2-butanone-4-phosphate synthase [Nitrosopumilus sp. K4]<>QUC64749.1 3,4-dihydroxy-2-butanone-4-phosphate synthase [Nitrosopumilus sp. K4]	6.32e-89	272	WP_211687409.1 3,4-dihydroxy-2-butanone-4-phosphate synthase [Nitrosopumilus sp. K4]<>QUC64749.1 3,4-dihydroxy-2-butanone-4-phosphate synthase [Nitrosopumilus sp. K4]
Nspongiisocia_07490	21.9596	-0.24707	0.631436	-0.39128	0.695591	0.999626	16.6664	21.6168	36.2871	14.5992	23.5228	19.0654	NIP62582.1 6,7-dimethyl-8-ribityllumazine synthase [Nitrosopumilaceae archaeon]<>NIT99928.1 6,7-dimethyl-8-ribityllumazine synthase [Nitrosopumilaceae archaeon]<>NIU86282.1 6,7-dimethyl-8-ribityllumazine synthase [Nitrosopumilaceae archaeon]<>NIV65037.1 6,7-dimethyl-8-ribityllumazine synthase [Nitrosopumilaceae archaeon]<>NIX60531.1 6,7-dimethyl-8-ribityllumazine synthase [Nitrosopumilaceae archa…	1.28e-44	153	NIP62582.1 6,7-dimethyl-8-ribityllumazine synthase [Nitrosopumilaceae archaeon]<>NIT99928.1 6,7-dimethyl-8-ribityllumazine synthase [Nitrosopumilaceae archaeon]<>NIU86282.1 6,7-dimethyl-8-ribityllumazine synthase [Nitrosopumilaceae archaeon]<>NIV65037.1 6,7-dimethyl-8-ribityllumazine synthase [Nitrosopumilaceae archaeon]<>NIX60531.1 6,7-dimethyl-8-ribityllumazine synthase [Nitrosopumilaceae archa…
Nspongiisocia_07500	34.4088	0.476217	0.570275	0.835065	0.403681	0.999626	33.3328	42.6493	16.934	24.7064	41.9	46.9303	NWK07034.1 GTP cyclohydrolase IIa [Marine Group I thaumarchaeote]	1.61e-82	257	NWK07034.1 GTP cyclohydrolase IIa [Marine Group I thaumarchaeote]
Nspongiisocia_07510	89.899	-0.48234	0.419075	-1.15096	0.249749	0.999626	84.8471	115.679	128.214	71.8731	77.1843	61.596	WP_100183063.1 amidohydrolase family protein [Candidatus Nitrosotenuis aquarius]	3.61e-165	478	WP_100183063.1 amidohydrolase family protein [Candidatus Nitrosotenuis aquarius]
Nspongiisocia_07520	28.0611	-0.22284	0.537521	-0.41457	0.678457	0.999626	26.7672	29.2119	41.1254	21.3373	24.993	24.9317	KRO29904.1 MAG: deaminase [Nitrosopumilus sp. BACL13 MAG-121220-bin23]<>HII04725.1 2,5-diamino-6-(ribosylamino)-4(3H)-pyrimidinone 5'-phosphate reductase [Nitrosopumilus sp.]	1.85e-87	268	KRO29904.1 MAG: deaminase [Nitrosopumilus sp. BACL13 MAG-121220-bin23]<>HII04725.1 2,5-diamino-6-(ribosylamino)-4(3H)-pyrimidinone 5'-phosphate reductase [Nitrosopumilus sp.]
Nspongiisocia_07530	38.0464	-0.10502	0.656627	-0.15994	0.87293	0.999626	35.353	21.0326	31.4488	66.258	50.7211	23.4651	RDJ30937.1 hypothetical protein DWQ17_08120 [Thermoproteota archaeon]<>RDJ34248.1 hypothetical protein DWQ18_05010 [Thermoproteota archaeon]<>RDJ36639.1 hypothetical protein DWQ13_05600 [Thermoproteota archaeon]<>RDJ37831.1 hypothetical protein DWQ19_05235 [Thermoproteota archaeon]	2.01e-08	57	RDJ30937.1 hypothetical protein DWQ17_08120 [Thermoproteota archaeon]<>RDJ34248.1 hypothetical protein DWQ18_05010 [Thermoproteota archaeon]<>RDJ36639.1 hypothetical protein DWQ13_05600 [Thermoproteota archaeon]<>RDJ37831.1 hypothetical protein DWQ19_05235 [Thermoproteota archaeon]
Nspongiisocia_07540	13512.8	-0.18582	0.833625	-0.22291	0.823609	0.999626	11458.4	1382.89	11728	30035.1	15369.2	11103.4	MBI5697603.1 ammonia monooxygenase [Nitrososphaerota archaeon]	3.98e-129	370	MBI5697603.1 ammonia monooxygenase [Nitrososphaerota archaeon]
Nspongiisocia_07550	46.7633	0.014328	0.532137	0.026926	0.978519	0.999626	55.0496	42.6493	26.6105	69.627	47.0456	39.5974	MBI5859272.1 hemerythrin domain-containing protein [Nitrosarchaeum sp.]	8.66e-90	271	MBI5859272.1 hemerythrin domain-containing protein [Nitrosarchaeum sp.]
Nspongiisocia_07560	2.7646	0.54573	1.63382	0.334022	0.738363	0.999626	3.5353	2.33695	4.83828	0	4.41053	1.46657	#N/A	#N/A	#N/A	#N/A
Nspongiisocia_07570	4.1077	-0.57566	1.28208	-0.44901	0.653426	0.999626	1.51513	2.92119	2.41914	8.98413	2.94035	5.86629	RNJ75892.1 MAG: transcription factor [Nitrosopumilus sp. D6]<>RNJ79767.1 MAG: transcription factor [Nitrosopumilus sp. B06]	1.39e-09	60.5	RNJ75892.1 MAG: transcription factor [Nitrosopumilus sp. D6]<>RNJ79767.1 MAG: transcription factor [Nitrosopumilus sp. B06]
Nspongiisocia_07580	71.5386	-0.16218	0.389789	-0.41608	0.677351	0.999626	70.7059	64.8504	70.155	92.0874	71.3036	60.1294	A0RYF4.1 RecName: Full=Transcription factor E; Short=TFE; AltName: Full=TFIIE subunit alpha homolog; AltName: Full=Transcription initiation factor TFIIE [Cenarchaeum symbiosum A]<>ABK78371.1 transcription initiation factor IIE, alpha subunit [Cenarchaeum symbiosum A]	5.51e-69	215	A0RYF4.1 RecName: Full=Transcription factor E; Short=TFE; AltName: Full=TFIIE subunit alpha homolog; AltName: Full=Transcription initiation factor TFIIE [Cenarchaeum symbiosum A]<>ABK78371.1 transcription initiation factor IIE, alpha subunit [Cenarchaeum symbiosum A]
Nspongiisocia_07590	41.8682	-0.07067	0.593917	-0.11899	0.905284	0.999626	45.9588	71.277	31.4488	24.7064	36.7544	41.064	KRT61842.1 hypothetical protein XU09_C0003G0053 [Thaumarchaeota archaeon CSP1-1]	6.56e-63	201	KRT61842.1 hypothetical protein XU09_C0003G0053 [Thaumarchaeota archaeon CSP1-1]
Nspongiisocia_07600	81.3734	-0.41154	0.590023	-0.69749	0.485496	0.999626	74.7463	125.611	120.957	32.5675	68.3632	65.9957	MCH7968135.1 GTPase HflX [Nitrososphaerota archaeon]	2.13e-146	429	MCH7968135.1 GTPase HflX [Nitrososphaerota archaeon]
Nspongiisocia_07610	83.3877	0.075299	0.451571	0.166749	0.867567	0.999626	92.4227	113.342	65.3167	64.0119	99.2369	65.9957	KAG2472895.1 MAG: Phosphate uptake regulator PhoU [Nitrosopumilales archaeon]	1.27e-133	395	KAG2472895.1 MAG: Phosphate uptake regulator PhoU [Nitrosopumilales archaeon]
Nspongiisocia_07620	18.6314	-0.92576	0.905368	-1.02252	0.306534	0.999626	17.1714	37.3912	31.4488	4.49207	8.08597	13.1991	MCV0413075.1 methyltransferase domain-containing protein [Nitrosarchaeum sp.]	9.5e-92	284	MCV0413075.1 methyltransferase domain-containing protein [Nitrosarchaeum sp.]
Nspongiisocia_07630	40.4228	0.236578	0.51801	0.456706	0.647882	0.999626	34.8479	47.9075	26.6105	34.8135	39.6948	58.6628	MBI3640431.1 queuine tRNA-ribosyltransferase [Nitrososphaerota archaeon]	2.56e-66	209	MBI3640431.1 queuine tRNA-ribosyltransferase [Nitrososphaerota archaeon]
Nspongiisocia_07640	73.4656	-0.01073	0.400979	-0.02676	0.97865	0.999626	71.716	61.9292	70.155	88.7183	61.7474	86.5277	WP_182135190.1 nascent polypeptide-associated complex protein [Nitrosopumilus sp. b1]<>RDJ31800.1 transcription factor [Thermoproteota archaeon]<>KAF6242105.1 transcription factor [Nitrosopumilus sp. b1]<>RDJ34634.1 transcription factor [Thermoproteota archaeon]<>RDJ34699.1 transcription factor [Thermoproteota archaeon]<>RDJ38422.1 transcription factor [Thermoproteota archaeon]	4.01e-48	160	WP_182135190.1 nascent polypeptide-associated complex protein [Nitrosopumilus sp. b1]<>RDJ31800.1 transcription factor [Thermoproteota archaeon]<>KAF6242105.1 transcription factor [Nitrosopumilus sp. b1]<>RDJ34634.1 transcription factor [Thermoproteota archaeon]<>RDJ34699.1 transcription factor [Thermoproteota archaeon]<>RDJ38422.1 transcription factor [Thermoproteota archaeon]
Nspongiisocia_07650	70.323	0.490901	0.487514	1.00695	0.313959	0.999626	75.2513	33.8858	60.4785	81.9802	89.6808	80.6614	WP_141977352.1 hypothetical protein [Candidatus Nitrosopumilus sp. SW]<>QDI89087.1 hypothetical protein Nisw_05885 [Candidatus Nitrosopumilus sp. SW]	4.73e-21	92	WP_141977352.1 hypothetical protein [Candidatus Nitrosopumilus sp. SW]<>QDI89087.1 hypothetical protein Nisw_05885 [Candidatus Nitrosopumilus sp. SW]
Nspongiisocia_07660	53.2893	-0.19004	0.507716	-0.37431	0.708172	0.999626	51.5143	81.7933	53.221	34.8135	54.3965	43.9971	WP_211687141.1 hypothetical protein [Nitrosopumilus sp. K4]<>QUC64479.1 hypothetical protein NsoK4_08655 [Nitrosopumilus sp. K4]	1.19e-114	349	WP_211687141.1 hypothetical protein [Nitrosopumilus sp. K4]<>QUC64479.1 hypothetical protein NsoK4_08655 [Nitrosopumilus sp. K4]
Nspongiisocia_07670	158.005	0.007508	0.635471	0.011815	0.990573	0.999626	119.19	46.1548	205.627	222.357	212.44	142.257	MCH8859855.1 hypothetical protein [Nitrososphaerota archaeon]	2.57e-14	72.4	MCH8859855.1 hypothetical protein [Nitrososphaerota archaeon]
Nspongiisocia_07680	6.45009	0.080074	1.47758	0.054192	0.956782	0.999626	6.56555	15.7744	2.41914	0	3.67544	10.266	MDE0967694.1 Glu-tRNA(Gln) amidotransferase subunit GatE [Flavobacteriaceae bacterium]	7.34e-46	168	MDE0967694.1 Glu-tRNA(Gln) amidotransferase subunit GatE [Flavobacteriaceae bacterium]
Nspongiisocia_07690	138.811	-0.31918	0.394467	-0.80915	0.418428	0.999626	148.482	194.551	152.406	115.671	123.495	98.2603	WP_109877889.1 Glu-tRNA(Gln) amidotransferase subunit GatE [Nitrosopumilus zosterae]<>BDQ31855.1 Glu-tRNA(Gln) amidotransferase subunit GatE [Nitrosopumilus zosterae]	3.82e-197	572	WP_109877889.1 Glu-tRNA(Gln) amidotransferase subunit GatE [Nitrosopumilus zosterae]<>BDQ31855.1 Glu-tRNA(Gln) amidotransferase subunit GatE [Nitrosopumilus zosterae]
Nspongiisocia_07700	123.503	-0.17381	0.375729	-0.4626	0.643654	0.999626	149.493	137.88	142.729	113.425	97.7667	99.7268	MDH3617988.1 Glu-tRNA(Gln) amidotransferase subunit GatD [Nitrosopumilus sp.]	9.44e-171	494	MDH3617988.1 Glu-tRNA(Gln) amidotransferase subunit GatD [Nitrosopumilus sp.]
Nspongiisocia_07710	1139.27	0.111431	0.575959	0.193471	0.84659	0.999626	1154.53	415.977	870.89	1998.97	1048.97	1346.31	WP_182135016.1 CDC48 family AAA ATPase [Nitrosopumilus sp. b1]<>RDJ32137.1 AAA family ATPase [Thermoproteota archaeon]<>KAF6242260.1 AAA family ATPase [Nitrosopumilus sp. b1]<>RDJ33371.1 AAA family ATPase [Thermoproteota archaeon]<>RDJ36124.1 AAA family ATPase [Thermoproteota archaeon]<>RDJ38756.1 AAA family ATPase [Thermoproteota archaeon]	0	1196	WP_182135016.1 CDC48 family AAA ATPase [Nitrosopumilus sp. b1]<>RDJ32137.1 AAA family ATPase [Thermoproteota archaeon]<>KAF6242260.1 AAA family ATPase [Nitrosopumilus sp. b1]<>RDJ33371.1 AAA family ATPase [Thermoproteota archaeon]<>RDJ36124.1 AAA family ATPase [Thermoproteota archaeon]<>RDJ38756.1 AAA family ATPase [Thermoproteota archaeon]
Nspongiisocia_07720	103.739	-0.06979	0.478144	-0.14596	0.883953	0.999626	103.029	101.073	58.0593	158.345	112.469	89.4608	MCE2507552.1 hypothetical protein [Nitrosopumilaceae archaeon]	1.25e-49	169	MCE2507552.1 hypothetical protein [Nitrosopumilaceae archaeon]
Nspongiisocia_07730	3.99264	-0.08157	1.6526	-0.04936	0.960636	0.999626	8.58572	7.59509	4.83828	0	1.47018	1.46657	MCE2507551.1 HD domain-containing protein [Nitrosopumilaceae archaeon]	2.4e-15	81.3	MCE2507551.1 HD domain-containing protein [Nitrosopumilaceae archaeon]
Nspongiisocia_07740	4.82502	-0.29507	1.41013	-0.20925	0.834251	0.999626	4.04034	6.42661	9.67656	0	2.94035	5.86629	RNJ77977.1 MAG: HD domain-containing protein [Nitrosopumilus sp. H13]	1e-09	64.3	RNJ77977.1 MAG: HD domain-containing protein [Nitrosopumilus sp. H13]
Nspongiisocia_07760	25.5898	-0.17215	0.827152	-0.20812	0.835133	0.999626	27.2723	44.4021	31.4488	5.61508	28.6684	16.1323	RNJ77977.1 MAG: HD domain-containing protein [Nitrosopumilus sp. H13]	2.34e-52	182	RNJ77977.1 MAG: HD domain-containing protein [Nitrosopumilus sp. H13]
Nspongiisocia_07770	8.84602	-0.16611	1.02281	-0.1624	0.87099	0.999626	11.616	15.1902	9.67656	3.36905	10.2912	2.93314	MDE0267189.1 HD domain-containing protein [Nitrososphaerota archaeon]	1.5e-25	108	MDE0267189.1 HD domain-containing protein [Nitrososphaerota archaeon]
Nspongiisocia_07780	181.648	-0.17234	0.334152	-0.51575	0.606029	0.999626	160.603	206.236	224.98	147.115	180.832	170.122	MCZ6583389.1 molecular chaperone DnaJ [Nitrososphaerota archaeon]	1.55e-137	405	MCZ6583389.1 molecular chaperone DnaJ [Nitrososphaerota archaeon]
Nspongiisocia_07790	553.045	0.047327	0.392875	0.120463	0.904116	0.999626	578.778	375.665	462.055	793.973	518.237	589.562	WP_179371786.1 molecular chaperone DnaK [Nitrosopumilus ureiphilus]<>QLH05730.1 molecular chaperone DnaK [Nitrosopumilus ureiphilus]	0	944	WP_179371786.1 molecular chaperone DnaK [Nitrosopumilus ureiphilus]<>QLH05730.1 molecular chaperone DnaK [Nitrosopumilus ureiphilus]
Nspongiisocia_07800	35.0065	-0.65631	0.632338	-1.03791	0.29931	0.999626	24.7471	47.9075	62.8976	17.9683	22.7877	33.7311	NQV40283.1 nucleotide exchange factor GrpE [Nitrosopumilus sp.]	1.44e-44	157	NQV40283.1 nucleotide exchange factor GrpE [Nitrosopumilus sp.]
Nspongiisocia_07810	258.287	-0.6881	0.621985	-1.1063	0.268597	0.999626	185.856	107.5	249.171	599.691	216.851	190.654	TFH00383.1 MAG: 50S ribosomal protein L2 [Nitrosopumilus sp.]	2.66e-141	406	TFH00383.1 MAG: 50S ribosomal protein L2 [Nitrosopumilus sp.]
Nspongiisocia_07820	39.9169	-0.02664	0.649436	-0.04103	0.967275	0.999626	34.3429	23.9537	24.1914	71.8731	32.3439	52.7966	NDB47308.1 acylphosphatase [Nitrososphaeria archaeon]<>NDB51697.1 acylphosphatase [Nitrosopumilaceae archaeon]<>NDB88851.1 acylphosphatase [Nitrososphaerota archaeon]<>NDB63840.1 acylphosphatase [Nitrosopumilaceae archaeon]<>NDB90717.1 acylphosphatase [Nitrososphaerota archaeon]	5.54e-36	127	NDB47308.1 acylphosphatase [Nitrososphaeria archaeon]<>NDB51697.1 acylphosphatase [Nitrosopumilaceae archaeon]<>NDB88851.1 acylphosphatase [Nitrososphaerota archaeon]<>NDB63840.1 acylphosphatase [Nitrosopumilaceae archaeon]<>NDB90717.1 acylphosphatase [Nitrososphaerota archaeon]
Nspongiisocia_07830	85.6685	-0.42452	0.486526	-0.87255	0.38291	0.999626	73.2311	125.611	118.538	50.5358	69.8334	76.2617	NNM02487.1 TIGR00269 family protein [Nitrosopumilus sp.]	4.4e-139	405	NNM02487.1 TIGR00269 family protein [Nitrosopumilus sp.]
Nspongiisocia_07840	117.745	0.061291	0.348201	0.176021	0.860278	0.999626	130.301	123.274	89.5081	131.393	113.204	118.792	KAG2472583.1 MAG: Peptidase M50 [Nitrosopumilales archaeon]	6.67e-204	577	KAG2472583.1 MAG: Peptidase M50 [Nitrosopumilales archaeon]
Nspongiisocia_07850	24.8906	-0.01686	0.693671	-0.0243	0.980611	0.999626	22.2219	28.0434	38.7062	8.98413	23.5228	27.8649	MBI2642782.1 divalent-cation tolerance protein CutA [Nitrosarchaeum sp.]	6.66e-36	128	MBI2642782.1 divalent-cation tolerance protein CutA [Nitrosarchaeum sp.]
Nspongiisocia_07860	84.0709	-0.12218	0.508711	-0.24018	0.810194	0.999626	80.8068	95.815	125.795	42.6746	86.0053	73.3286	WP_182129596.1 pelota family protein [Nitrosopumilus sp. b3]<>KAF6246707.1 mRNA surveillance protein Pelota [Nitrosopumilus sp. b3]	6.95e-132	390	WP_182129596.1 pelota family protein [Nitrosopumilus sp. b3]<>KAF6246707.1 mRNA surveillance protein Pelota [Nitrosopumilus sp. b3]
Nspongiisocia_07870	96.2025	-0.15035	0.741556	-0.20275	0.83933	0.999626	93.9378	35.0543	45.9636	222.357	100.707	79.1949	NWJ77384.1 hypothetical protein [Marine Group I thaumarchaeote]	7.79e-61	193	NWJ77384.1 hypothetical protein [Marine Group I thaumarchaeote]
Nspongiisocia_07880	77.2951	0.407151	0.453281	0.898231	0.369062	0.999626	83.837	42.6493	65.3167	92.0874	91.886	87.9943	GFN41314.1 MAG: YjbQ family protein [Marine Group I thaumarchaeote]	3.58e-80	243	GFN41314.1 MAG: YjbQ family protein [Marine Group I thaumarchaeote]
Nspongiisocia_07890	27.1915	-0.06393	0.556321	-0.11491	0.908519	0.999626	28.2824	19.2798	38.7062	26.9524	26.4632	23.4651	MBT3743727.1 hypothetical protein [Nitrososphaerota archaeon]<>MDA0756943.1 hypothetical protein [Thermoproteota archaeon]<>MDC0241284.1 hypothetical protein [Candidatus Nitrosopelagicus sp.]<>MBT4056898.1 hypothetical protein [Nitrososphaerota archaeon]<>MBT4175425.1 hypothetical protein [Nitrososphaerota archaeon]	5.55e-24	94.7	MBT3743727.1 hypothetical protein [Nitrososphaerota archaeon]<>MDA0756943.1 hypothetical protein [Thermoproteota archaeon]<>MDC0241284.1 hypothetical protein [Candidatus Nitrosopelagicus sp.]<>MBT4056898.1 hypothetical protein [Nitrososphaerota archaeon]<>MBT4175425.1 hypothetical protein [Nitrososphaerota archaeon]
Nspongiisocia_07900	108.362	0.175513	0.413832	0.424116	0.671481	0.999626	116.665	85.2987	147.567	75.2421	113.939	111.459	WP_182135038.1 metal-dependent transcriptional regulator [Nitrosopumilus sp. b1]<>KAF6242270.1 transcriptional regulator [Nitrosopumilus sp. b1]	4.98e-82	249	WP_182135038.1 metal-dependent transcriptional regulator [Nitrosopumilus sp. b1]<>KAF6242270.1 transcriptional regulator [Nitrosopumilus sp. b1]
Nspongiisocia_07910	53.4904	0.868887	0.430021	2.02057	0.043325	0.999626	76.7664	41.4809	43.5445	29.1984	65.4228	64.5291	KAG2477806.1 MAG: Transcriptional regulator TrmB [Nitrosopumilales archaeon]	1.25e-98	299	KAG2477806.1 MAG: Transcriptional regulator TrmB [Nitrosopumilales archaeon]
Nspongiisocia_07920	19.3285	-0.51076	0.887685	-0.57538	0.565035	0.999626	23.737	30.3803	33.8679	4.49207	11.7614	11.7326	#N/A	#N/A	#N/A	#N/A
Nspongiisocia_07930	43.8222	-0.44599	0.571168	-0.78084	0.434896	0.999626	51.0093	51.4129	72.5742	29.1984	30.8737	27.8649	MYG00368.1 hypothetical protein [Candidatus Poribacteria bacterium]	4.49e-86	269	MYG00368.1 hypothetical protein [Candidatus Poribacteria bacterium]
Nspongiisocia_07940	77.651	0.055881	0.468793	0.119202	0.905115	0.999626	95.453	108.084	65.3167	53.9048	63.9527	79.1949	MCH8860384.1 DegT/DnrJ/EryC1/StrS family aminotransferase [Nitrososphaerota archaeon]	3.77e-160	463	MCH8860384.1 DegT/DnrJ/EryC1/StrS family aminotransferase [Nitrososphaerota archaeon]
Nspongiisocia_07950	16.6099	-0.08372	0.752629	-0.11123	0.91143	0.999626	7.07059	12.8532	21.7722	16.8453	22.0526	19.0654	WP_179371763.1 zinc-domain-containing protein [Nitrosopumilus ureiphilus]<>QLH05708.1 zinc-domain-containing protein [Nitrosopumilus ureiphilus]	8.54e-27	102	WP_179371763.1 zinc-domain-containing protein [Nitrosopumilus ureiphilus]<>QLH05708.1 zinc-domain-containing protein [Nitrosopumilus ureiphilus]
Nspongiisocia_07960	105.375	-0.18251	0.91054	-0.20044	0.841139	0.999626	80.8068	19.8641	33.8679	281.877	101.442	114.393	KAG0512058.1 MAG: 30S ribosomal protein S6e [Nitrosopumilales archaeon]	3.25e-37	132	KAG0512058.1 MAG: 30S ribosomal protein S6e [Nitrosopumilales archaeon]
Nspongiisocia_07970	174.626	0.057517	0.426866	0.134742	0.892816	0.999626	169.694	136.712	118.538	257.171	191.123	174.522	WP_182134966.1 translation initiation factor IF-2 subunit gamma [Nitrosopumilus sp. b1]<>KAF6242236.1 translation initiation factor IF-2 subunit gamma [Nitrosopumilus sp. b1]	5.19e-223	627	WP_182134966.1 translation initiation factor IF-2 subunit gamma [Nitrosopumilus sp. b1]<>KAF6242236.1 translation initiation factor IF-2 subunit gamma [Nitrosopumilus sp. b1]
Nspongiisocia_07980	8.95145	-0.58394	1.0491	-0.55661	0.577791	0.999626	4.04034	21.0326	2.41914	7.86112	9.55615	8.79943	MCH7967958.1 twitching motility protein PilT [Nitrososphaerota archaeon]	1.16e-32	122	MCH7967958.1 twitching motility protein PilT [Nitrososphaerota archaeon]
Nspongiisocia_07990	78.1298	-0.29867	0.36739	-0.81296	0.416239	0.999626	66.6656	73.0297	87.089	98.8255	72.7737	70.3954	MCY4491577.1 YbhB/YbcL family Raf kinase inhibitor-like protein [Nitrososphaerota archaeon]	1.27e-63	202	MCY4491577.1 YbhB/YbcL family Raf kinase inhibitor-like protein [Nitrososphaerota archaeon]
Nspongiisocia_08000	400.007	0.012764	0.339806	0.037563	0.970036	0.999626	414.64	349.374	321.745	522.203	353.577	438.505	KRT60428.1 putative membrane protein required for N-linked glycosylation [Thaumarchaeota archaeon CSP1-1]	3.29e-244	711	KRT60428.1 putative membrane protein required for N-linked glycosylation [Thaumarchaeota archaeon CSP1-1]
Nspongiisocia_08010	4.98117	0.637427	1.30625	0.487981	0.625563	0.999626	3.03025	1.16847	2.41914	7.86112	3.67544	11.7326	MBT5278525.1 RNA-protein complex protein Nop10 [Nitrosopumilus sp.]	6.44e-19	82	MBT5278525.1 RNA-protein complex protein Nop10 [Nitrosopumilus sp.]
Nspongiisocia_08020	70.3887	0.4697	0.412061	1.13988	0.254337	0.999626	63.6353	65.4346	62.8976	48.2897	89.6808	92.394	WP_182134974.1 translation initiation factor IF-2 subunit alpha [Nitrosopumilus sp. b1]<>KAF6242240.1 RNA-binding protein [Nitrosopumilus sp. b1]	2.62e-115	342	WP_182134974.1 translation initiation factor IF-2 subunit alpha [Nitrosopumilus sp. b1]<>KAF6242240.1 RNA-binding protein [Nitrosopumilus sp. b1]
Nspongiisocia_08030	67.9154	-0.0866	0.512309	-0.16904	0.865765	0.999626	63.6353	107.5	55.6402	44.9207	56.6018	79.1949	AIF25192.1 Cob(I)alamin adenosyltransferase (cobO, btuR) [uncultured marine thaumarchaeote SAT1000_48_A08]	7.18e-93	278	AIF25192.1 Cob(I)alamin adenosyltransferase (cobO, btuR) [uncultured marine thaumarchaeote SAT1000_48_A08]
Nspongiisocia_08040	125.107	-0.15923	0.544812	-0.29227	0.77008	0.999626	137.876	202.73	135.472	57.2739	95.5615	121.725	MCS45827269.1 cobyrinate a,c-diamide synthase [Nitrosopumilus sp.]	2.07e-192	552	MCS45827269.1 cobyrinate a,c-diamide synthase [Nitrosopumilus sp.]
Nspongiisocia_08050	39.0433	0.228796	0.528037	0.433295	0.664801	0.999626	49.9992	37.3912	48.3828	23.5833	44.1053	30.798	MDH5658012.1 precorrin-8X methylmutase [Nitrosopumilus sp.]	1.03e-95	288	MDH5658012.1 precorrin-8X methylmutase [Nitrosopumilus sp.]
Nspongiisocia_08060	75.5159	-0.40766	0.598873	-0.68071	0.496054	0.999626	74.7463	125.611	101.604	31.4445	66.893	52.7966	KAG2472997.1 MAG: Cobalamin (Vitamin B12) biosynthesis CbiX protein [Nitrosopumilales archaeon]	1.2e-115	342	KAG2472997.1 MAG: Cobalamin (Vitamin B12) biosynthesis CbiX protein [Nitrosopumilales archaeon]
Nspongiisocia_08070	85.4239	-0.06171	0.563667	-0.10949	0.912816	0.999626	77.2715	129.701	96.7656	34.8135	83.065	90.9274	MBA4454277.1 cobalamin biosynthesis protein [Nitrosopumilaceae archaeon]	1.07e-144	423	MBA4454277.1 cobalamin biosynthesis protein [Nitrosopumilaceae archaeon]
Nspongiisocia_08080	92.2645	0.02302	0.494578	0.046544	0.962877	0.999626	104.039	131.453	94.3464	48.2897	83.065	92.394	KER05850.1 putative cobalt-precorrin-6A synthase deacetylating protein [Marine Group I thaumarchaeote SCGC AAS2999-E16]	9.47e-168	483	KER05850.1 putative cobalt-precorrin-6A synthase deacetylating protein [Marine Group I thaumarchaeote SCGC AAS2999-E16]
Nspongiisocia_08090	35.0726	-0.58201	0.977417	-0.59546	0.551536	0.999626	28.7874	59.008	65.3167	2.24603	33.079	21.9986	MCV0400890.1 NAD-dependent epimerase/dehydratase family protein [Nitrosopumilus sp.]	3.33e-90	280	MCV0400890.1 NAD-dependent epimerase/dehydratase family protein [Nitrosopumilus sp.]
Nspongiisocia_08100	28.4859	-0.47134	0.599911	-0.78569	0.432048	0.999626	36.363	36.807	36.2871	26.9524	16.907	17.5988	MDI3489253.1 S-adenosylmethionine synthetase [Thauera sp.]	8.93e-47	157	MDI3489253.1 S-adenosylmethionine synthetase [Thauera sp.]
Nspongiisocia_08110	229.705	0.505457	0.440017	1.14872	0.25067	0.999626	314.136	124.443	186.274	259.417	187.447	306.513	MCH7967970.1 methionine adenosyltransferase [Nitrososphaerota archaeon]	2.34e-147	428	MCH7967970.1 methionine adenosyltransferase [Nitrososphaerota archaeon]
Nspongiisocia_08120	30.2862	0.113769	0.749176	0.151859	0.879298	0.999626	18.6866	9.93204	31.4488	46.0437	31.6088	43.9971	MBT3329855.1 ribonucleoprotein [Nitrosopumilus sp.]	1.51e-28	107	MBT3329855.1 ribonucleoprotein [Nitrosopumilus sp.]
Nspongiisocia_08130	27.1967	-0.49083	0.591045	-0.83045	0.406285	0.999626	26.2622	46.739	21.7722	25.8294	19.1123	23.4651	MCH8995932.1 ABC transporter permease [Nitrososphaerota archaeon]<>MDG7054443.1 ABC transporter permease [Nitrososphaerota archaeon]	1.29e-123	362	MCH8995932.1 ABC transporter permease [Nitrososphaerota archaeon]<>MDG7054443.1 ABC transporter permease [Nitrososphaerota archaeon]
Nspongiisocia_08140	71.3441	0.026483	0.538472	0.049182	0.960774	0.999626	74.7463	101.657	77.4124	32.5675	63.9527	77.7283	MCS45813360.1 ABC transporter ATP-binding protein [Nitrosarchaeum sp.]	3.03e-116	348	MCS45813360.1 ABC transporter ATP-binding protein [Nitrosarchaeum sp.]
Nspongiisocia_08150	191.748	-0.10835	0.448329	-0.24168	0.809029	0.999626	168.684	147.812	137.891	309.953	179.362	206.786	KAG2480496.1 MAG: OB-fold tRNA/helicase-type nucleic acid binding-protein [Nitrosopumilales archaeon]	3.92e-135	408	KAG2480496.1 MAG: OB-fold tRNA/helicase-type nucleic acid binding-protein [Nitrosopumilales archaeon]
Nspongiisocia_08160	313.053	-0.09657	0.386832	-0.24964	0.802868	0.999626	279.793	377.418	391.901	202.143	341.081	285.981	KAG2480495.1 MAG: DEAD/DEAH box helicase, ATP-dependent helicase Lhr and Lhr-like protein helicase [Nitrosopumilales archaeon]	0	1164	KAG2480495.1 MAG: DEAD/DEAH box helicase, ATP-dependent helicase Lhr and Lhr-like protein helicase [Nitrosopumilales archaeon]
Nspongiisocia_08170	8.52764	-0.39884	0.863044	-0.46213	0.643986	0.999626	7.07059	12.269	9.67656	6.7381	5.14562	10.266	HIP50296.1 recombinase RecA [Candidatus Pacebacteria bacterium]	2.75e-12	70.1	HIP50296.1 recombinase RecA [Candidatus Pacebacteria bacterium]
Nspongiisocia_08180	16.0798	-0.09438	0.793592	-0.11893	0.90533	0.999626	13.1311	12.8532	31.4488	6.7381	17.6421	14.6657	AIF21733.1 RecA/RadA recombinase-like protein (RAD51) [uncultured marine thaumarchaeote SAT1000_06_A02]	9.66e-27	107	AIF21733.1 RecA/RadA recombinase-like protein (RAD51) [uncultured marine thaumarchaeote SAT1000_06_A02]
Nspongiisocia_08190	63.5402	-0.37156	0.60396	-0.61521	0.538418	0.999626	40.4034	109.837	72.5742	31.4445	50.7211	76.2617	KAG2472911.1 MAG: hypothetical protein NPMRTH4_1700004 [Nitrosopumilales archaeon]	8.24e-118	355	KAG2472911.1 MAG: hypothetical protein NPMRTH4_1700004 [Nitrosopumilales archaeon]
Nspongiisocia_08200	72.2302	0.305998	0.664159	0.460729	0.644993	0.999626	73.7362	94.6465	82.2507	16.8453	73.5088	92.394	MCH8860492.1 UDP-glucose/GDP-mannose dehydrogenase family protein [Nitrososphaerota archaeon]	1.6e-181	524	MCH8860492.1 UDP-glucose/GDP-mannose dehydrogenase family protein [Nitrososphaerota archaeon]
Nspongiisocia_08210	97.7077	1.00587	0.589426	1.70653	0.08791	0.999626	146.967	26.2907	58.0593	111.179	122.025	121.725	KAG2477797.1 MAG: hypothetical protein NPMRTH1_940005 [Nitrosopumilales archaeon]	5.15e-49	159	KAG2477797.1 MAG: hypothetical protein NPMRTH1_940005 [Nitrosopumilales archaeon]
Nspongiisocia_08220	21.2846	0.641238	0.723077	0.886819	0.375176	0.999626	15.1513	18.1114	24.1914	7.86112	25.7281	36.6643	MCH8915479.1 hypothetical protein [Nitrososphaerota archaeon]	1.07e-24	100	MCH8915479.1 hypothetical protein [Nitrososphaerota archaeon]
Nspongiisocia_08230	94.4673	-0.22036	0.477933	-0.46106	0.644754	0.999626	93.9378	150.149	94.3464	59.5199	79.3895	89.4608	WP_297465870.1 UbiD family decarboxylase [Nitrosarchaeum sp.]<>MCV0413071.1 UbiD family decarboxylase [Nitrosarchaeum sp.]	7.83e-212	601	WP_297465870.1 UbiD family decarboxylase [Nitrosarchaeum sp.]<>MCV0413071.1 UbiD family decarboxylase [Nitrosarchaeum sp.]
Nspongiisocia_08240	34.8659	0.190427	0.676805	0.281362	0.778433	0.999626	33.3328	12.8532	29.0297	56.1508	41.1649	36.6643	MDH3610122.1 hypothetical protein [Nitrosopumilus sp.]	1.41e-10	63.2	MDH3610122.1 hypothetical protein [Nitrosopumilus sp.]
Nspongiisocia_08250	66.2517	-0.13913	0.4318	-0.32222	0.747288	0.999626	71.716	80.0405	45.9636	80.8572	57.3369	61.596	WP_211687100.1 heme o synthase [Nitrosopumilus sp. K4]<>QUC64447.1 protoheme IX farnesyltransferase [Nitrosopumilus sp. K4]	2.76e-162	464	WP_211687100.1 heme o synthase [Nitrosopumilus sp. K4]<>QUC64447.1 protoheme IX farnesyltransferase [Nitrosopumilus sp. K4]
Nspongiisocia_08260	68.5813	-0.25924	0.583215	-0.4445	0.656682	0.999626	66.1605	95.2307	101.604	28.0754	64.6878	55.7297	MDH3780617.1 Lrp/AsnC family transcriptional regulator [Nitrosopumilus sp.]	2.06e-58	189	MDH3780617.1 Lrp/AsnC family transcriptional regulator [Nitrosopumilus sp.]
Nspongiisocia_08270	183.75	0.08316	0.335266	0.24804	0.804103	0.999626	166.159	168.26	181.435	186.421	237.434	162.789	AIF18545.1 aspartate-semialdehyde dehydrogenase (asd) [uncultured marine thaumarchaeote KM3_83_D12]	8.36e-219	612	AIF18545.1 aspartate-semialdehyde dehydrogenase (asd) [uncultured marine thaumarchaeote KM3_83_D12]
Nspongiisocia_08280	42.1143	0.127337	0.581506	0.218979	0.826667	0.999626	44.4437	63.0977	33.8679	22.4603	36.0193	52.7966	PIN82274.1 MAG: histidinol-phosphate transaminase [Nitrosopumilales archaeon CG11_big_fil_rev_8_21_14_0_20_33_24]<>PIY90549.1 MAG: histidinol-phosphate transaminase [Nitrosopumilales archaeon CG_4_10_14_0_8_um_filter_34_8]<>PJB99101.1 MAG: histidinol-phosphate transaminase [Nitrosopumilales archaeon CG_4_9_14_0_8_um_filter_34_10]	2.42e-121	364	PIN82274.1 MAG: histidinol-phosphate transaminase [Nitrosopumilales archaeon CG11_big_fil_rev_8_21_14_0_20_33_24]<>PIY90549.1 MAG: histidinol-phosphate transaminase [Nitrosopumilales archaeon CG_4_10_14_0_8_um_filter_34_8]<>PJB99101.1 MAG: histidinol-phosphate transaminase [Nitrosopumilales archaeon CG_4_9_14_0_8_um_filter_34_10]
Nspongiisocia_08290	27.3605	-0.32046	0.798263	-0.40145	0.688088	0.999626	33.3328	51.4129	21.7722	17.9683	32.3439	7.33286	NCF21815.1 cobyric acid synthase [Nitrosopumilaceae archaeon]	1.02e-104	316	NCF21815.1 cobyric acid synthase [Nitrosopumilaceae archaeon]
Nspongiisocia_08300	48.5725	-0.35215	0.550288	-0.63994	0.522209	0.999626	45.9588	71.8612	62.8976	29.1984	50.7211	30.798	MDH3618755.1 cobalamin biosynthesis protein [Nitrosopumilus sp.]	1.11e-115	347	MDH3618755.1 cobalamin biosynthesis protein [Nitrosopumilus sp.]
Nspongiisocia_08310	46.7364	-0.28255	0.540038	-0.52321	0.600826	0.999626	43.4336	78.8721	41.1254	32.5675	37.4895	46.9303	MDA0669596.1 adenosylcobinamide-GDP ribazoletransferase [Thermoproteota archaeon]<>HJJ21995.1 adenosylcobinamide-GDP ribazoletransferase [Nitrosopumilus sp.]	7.23e-70	225	MDA0669596.1 adenosylcobinamide-GDP ribazoletransferase [Thermoproteota archaeon]<>HJJ21995.1 adenosylcobinamide-GDP ribazoletransferase [Nitrosopumilus sp.]
Nspongiisocia_08320	24.4938	-0.83279	0.663155	-1.2558	0.209188	0.999626	12.6261	43.2336	33.8679	16.8453	24.2579	16.1323	WP_067959134.1 NTP transferase domain-containing protein [Nitrosopumilus sp. Nsub]	1.1e-52	177	WP_067959134.1 NTP transferase domain-containing protein [Nitrosopumilus sp. Nsub]
Nspongiisocia_08330	29.5504	-0.06123	0.850015	-0.07203	0.942577	0.999626	42.9286	7.01085	29.0297	55.0278	16.907	26.3983	WP_182134735.1 30S ribosomal protein S27e [Nitrosopumilus sp. b1]<>KAF6242403.1 30S ribosomal protein S27e [Nitrosopumilus sp. b1]	2.86e-24	96.3	WP_182134735.1 30S ribosomal protein S27e [Nitrosopumilus sp. b1]<>KAF6242403.1 30S ribosomal protein S27e [Nitrosopumilus sp. b1]
Nspongiisocia_08340	73.279	0.040885	0.639472	0.063936	0.949021	0.999626	72.221	46.739	36.2871	132.516	49.2509	102.66	MCH8859644.1 50S ribosomal protein L44e [Nitrososphaerota archaeon]<>MDG7053708.1 50S ribosomal protein L44e [Nitrososphaerota archaeon]	3.22e-47	156	MCH8859644.1 50S ribosomal protein L44e [Nitrososphaerota archaeon]<>MDG7053708.1 50S ribosomal protein L44e [Nitrososphaerota archaeon]
Nspongiisocia_08350	78.511	-0.24815	0.473841	-0.52369	0.600493	0.999626	84.3421	126.195	67.7359	60.6429	64.6878	67.4623	KRT61815.1 adenine deaminase [Thaumarchaeota archaeon CSP1-1]	2.52e-239	682	KRT61815.1 adenine deaminase [Thaumarchaeota archaeon CSP1-1]
Nspongiisocia_08360	955.214	-0.06411	0.661951	-0.09685	0.922842	0.999626	1006.04	272.255	691.874	1965.28	902.688	893.142	WP_182134739.1 thermosome subunit beta [Nitrosopumilus sp. b1]<>KAF6242404.1 thermosome subunit [Nitrosopumilus sp. b1]	2.51e-278	777	WP_182134739.1 thermosome subunit beta [Nitrosopumilus sp. b1]<>KAF6242404.1 thermosome subunit [Nitrosopumilus sp. b1]
Nspongiisocia_08370	70.4677	-0.18208	0.505042	-0.36052	0.718455	0.999626	64.1404	106.331	62.8976	55.0278	88.9457	45.4637	WP_179371504.1 ROK family protein [Nitrosopumilus ureiphilus]	4.2e-111	333	WP_179371504.1 ROK family protein [Nitrosopumilus ureiphilus]
Nspongiisocia_08380	163.221	-0.1432	0.441223	-0.32454	0.745528	0.999626	161.108	220.258	200.788	93.2104	154.369	149.59	NWJ43891.1 glutamine-hydrolyzing GMP synthase [Marine Group I thaumarchaeote]	3.49e-275	767	NWJ43891.1 glutamine-hydrolyzing GMP synthase [Marine Group I thaumarchaeote]
Nspongiisocia_08390	31.2732	0.946485	0.551147	1.7173	0.085924	0.999626	29.2924	18.1114	29.0297	17.9683	44.8404	48.3969	AIF23437.1 hypothetical protein [uncultured marine thaumarchaeote SAT1000_15_H02]	9.6e-36	133	AIF23437.1 hypothetical protein [uncultured marine thaumarchaeote SAT1000_15_H02]
Nspongiisocia_08400	109.566	-1.6344	1.22034	-1.3393	#N/A	#N/A	52.5244	7.59509	12.0957	477.282	43.3702	64.5291	HEU04140.1 thermosome subunit [Nitrosopumilus sp.]	5.68e-64	206	HEU04140.1 thermosome subunit [Nitrosopumilus sp.]
Nspongiisocia_08410	12.9841	-2.76431	1.86075	-1.48559	0.137388	0.999626	1.01008	0	9.67656	58.3969	8.82106	0	AIE98233.1 thermosome subunit [uncultured marine thaumarchaeote KM3_04_H06]	1.02e-79	258	AIE98233.1 thermosome subunit [uncultured marine thaumarchaeote KM3_04_H06]
Nspongiisocia_08420	77.2118	-0.39298	0.756708	-0.51933	0.603531	0.999626	55.0496	18.1114	87.089	158.345	88.9457	55.7297	HIF52402.1 thermosome subunit [Candidatus Nitrosopelagicus sp.]	1.73e-65	208	HIF52402.1 thermosome subunit [Candidatus Nitrosopelagicus sp.]
Nspongiisocia_08430	260.772	-0.03326	0.340138	-0.09778	0.922105	0.999626	257.067	198.641	258.848	334.659	266.102	249.317	MCE9618115.1 IMP dehydrogenase [Nitrosarchaeum sp.]	7.78e-262	730	MCE9618115.1 IMP dehydrogenase [Nitrosarchaeum sp.]
Nspongiisocia_08440	48.671	-0.52969	0.666729	-0.79446	0.426925	0.999626	53.5345	68.3558	77.4124	28.0754	48.5158	16.1323	NWK04990.1 dihydropteroate synthase [Marine Group I thaumarchaeote]	5.02e-83	261	NWK04990.1 dihydropteroate synthase [Marine Group I thaumarchaeote]
Nspongiisocia_08450	93.6322	-0.78615	0.695601	-1.13018	0.258402	0.999626	68.6857	222.01	101.604	31.4445	77.9193	60.1294	MCS5530719.1 DUF115 domain-containing protein [Candidatus Nitrosopelagicus sp.]	2.96e-86	266	MCS5530719.1 DUF115 domain-containing protein [Candidatus Nitrosopelagicus sp.]
Nspongiisocia_08460	41.0467	-0.40571	0.645926	-0.6281	0.529936	0.999626	20.7067	29.7961	38.7062	71.8731	55.8667	29.3314	EGG41168.1 hypothetical protein Nlim_1975 [Candidatus Nitrosarchaeum limnium SFB1]	2.95e-36	133	EGG41168.1 hypothetical protein Nlim_1975 [Candidatus Nitrosarchaeum limnium SFB1]
Nspongiisocia_08470	102.305	-0.40645	0.431054	-0.94293	0.345718	0.999626	86.8673	160.665	108.861	79.7342	99.972	77.7283	NIM26437.1 prephenate dehydratase [Nitrosopumilaceae archaeon]<>NIP10470.1 prephenate dehydratase [Nitrosopumilaceae archaeon]<>NIP90852.1 prephenate dehydratase [Nitrososphaeria archaeon]<>NIS95113.1 prephenate dehydratase [Nitrosopumilaceae archaeon]	1.51e-112	335	NIM26437.1 prephenate dehydratase [Nitrosopumilaceae archaeon]<>NIP10470.1 prephenate dehydratase [Nitrosopumilaceae archaeon]<>NIP90852.1 prephenate dehydratase [Nitrososphaeria archaeon]<>NIS95113.1 prephenate dehydratase [Nitrosopumilaceae archaeon]
Nspongiisocia_08480	83.3871	-0.0213	0.407064	-0.05233	0.958267	0.999626	75.7563	62.5134	84.6698	105.564	94.0913	77.7283	RNJ77119.1 MAG: RNA-binding protein [Nitrosopumilus sp. H13]	7.14e-67	213	RNJ77119.1 MAG: RNA-binding protein [Nitrosopumilus sp. H13]
Nspongiisocia_08510	2.61358	-2.58695	3.1521	-0.82071	0.411813	0.999626	0	0	0	13.4762	2.20526	0	WP_205098180.1 DDE-type integrase/transposase/recombinase [Candidatus Nitrosotenuis uzonensis]	1.69e-129	383	WP_205098180.1 DDE-type integrase/transposase/recombinase [Candidatus Nitrosotenuis uzonensis]
Nspongiisocia_08530	31.6316	-22.8744	3.90869	-5.85219	#N/A	#N/A	0	0	0	189.79	0	0	#N/A	#N/A	#N/A	#N/A
Nspongiisocia_08540	4.2474	-3.17814	2.3461	-1.35465	0.17553	0.999626	0	2.33695	0	20.2143	0	2.93314	MBM2851811.1 hypothetical protein [Candidatus Nitrosotenuis sp.]	3.96e-21	90.1	MBM2851811.1 hypothetical protein [Candidatus Nitrosotenuis sp.]
Nspongiisocia_08550	209.082	-0.09185	0.389633	-0.23574	0.813632	0.999626	191.411	181.114	227.399	240.326	271.983	142.257	PJC50760.1 MAG: phosphate ABC transporter substrate-binding protein PstS [Nitrosopumilales archaeon CG_4_9_14_0_2_um_filter_34_16]	2.19e-195	564	PJC50760.1 MAG: phosphate ABC transporter substrate-binding protein PstS [Nitrosopumilales archaeon CG_4_9_14_0_2_um_filter_34_16]
Nspongiisocia_08560	78.3319	-0.16487	0.442613	-0.37249	0.709528	0.999626	67.6757	66.6031	62.8976	117.917	71.3036	83.5946	MCH8972885.1 radical SAM protein [Nitrososphaerota archaeon]	1.17e-162	464	MCH8972885.1 radical SAM protein [Nitrososphaerota archaeon]
Nspongiisocia_08570	149.972	0.026606	1.05915	0.02512	0.979959	0.999626	54.5446	13.4375	38.7062	393.056	183.037	217.053	HII36489.1 hypothetical protein [Nitrosopumilaceae archaeon]	1.42e-33	124	HII36489.1 hypothetical protein [Nitrosopumilaceae archaeon]
Nspongiisocia_08580	8.29271	-5.72255	2.72157	-2.10267	0.035495	0.999626	0	0	0	48.2897	0	1.46657	#N/A	#N/A	#N/A	#N/A
Nspongiisocia_08600	228.614	-0.13406	0.329011	-0.40747	0.683661	0.999626	201.512	276.929	232.237	206.635	190.388	263.983	MDC0856795.1 acetate--CoA ligase family protein [Candidatus Nitrosopelagicus sp.]	0	1036	MDC0856795.1 acetate--CoA ligase family protein [Candidatus Nitrosopelagicus sp.]
Nspongiisocia_08610	451.933	-0.17671	0.518007	-0.34113	0.733006	0.999626	403.529	212.662	445.122	781.62	485.893	382.775	RDJ32243.1 4-hydroxybutyryl-CoA dehydratase [Thermoproteota archaeon]<>RDJ33264.1 4-hydroxybutyryl-CoA dehydratase [Thermoproteota archaeon]<>RDJ36233.1 4-hydroxybutyryl-CoA dehydratase [Thermoproteota archaeon]<>RDJ38863.1 4-hydroxybutyryl-CoA dehydratase [Thermoproteota archaeon]	3e-308	850	RDJ32243.1 4-hydroxybutyryl-CoA dehydratase [Thermoproteota archaeon]<>RDJ33264.1 4-hydroxybutyryl-CoA dehydratase [Thermoproteota archaeon]<>RDJ36233.1 4-hydroxybutyryl-CoA dehydratase [Thermoproteota archaeon]<>RDJ38863.1 4-hydroxybutyryl-CoA dehydratase [Thermoproteota archaeon]
Nspongiisocia_08620	79.0544	-0.22022	0.544008	-0.40481	0.685614	0.999626	71.716	46.1548	72.5742	137.008	88.2106	58.6628	WP_179368416.1 signal peptidase I [Candidatus Nitrosotenuis sp. DW1]<>QLH09609.1 signal peptidase I [Candidatus Nitrosotenuis sp. DW1]	1.66e-71	225	WP_179368416.1 signal peptidase I [Candidatus Nitrosotenuis sp. DW1]<>QLH09609.1 signal peptidase I [Candidatus Nitrosotenuis sp. DW1]
Nspongiisocia_08630	30.0192	0.913815	0.718522	1.2718	0.203445	0.999626	15.6563	28.6276	12.0957	20.2143	52.1913	51.33	#N/A	#N/A	#N/A	#N/A
Nspongiisocia_08640	321.881	0.192748	0.477485	0.403674	0.686453	0.999626	329.793	150.149	287.877	463.806	341.816	357.843	MDH3501951.1 zinc-ribbon domain-containing protein [Nitrosopumilus sp.]	5.84e-72	231	MDH3501951.1 zinc-ribbon domain-containing protein [Nitrosopumilus sp.]
Nspongiisocia_08650	1.48574	-3.19375	3.44634	-0.92671	0.354078	0.999626	0	8.17933	0	0	0.735088	0	MDS44008331.1 hypothetical protein [Alphaproteobacteria bacterium]	1.39e-12	71.2	MDS44008331.1 hypothetical protein [Alphaproteobacteria bacterium]
Nspongiisocia_08660	6.72485	-4.07078	1.97475	-2.06142	0.039263	0.999626	0	13.4375	0	24.7064	2.20526	0	#N/A	#N/A	#N/A	#N/A
Nspongiisocia_08670	21.0344	-3.27764	3.24028	-1.01153	0.311762	0.999626	0	69.5243	0	44.9207	11.7614	0	#N/A	#N/A	#N/A	#N/A
Nspongiisocia_08680	143.446	0.115978	0.483658	0.239794	0.81049	0.999626	115.15	93.478	125.795	194.282	214.646	117.326	MBB46639.1 thioredoxin [Nitrososphaerota archaeon]	4.63e-54	174	MBB46639.1 thioredoxin [Nitrososphaerota archaeon]
Nspongiisocia_08690	109.301	0.60739	0.714577	0.849999	0.395325	0.999626	70.2009	42.6493	48.3828	168.452	221.997	104.127	ABZ08584.1 hypothetical protein ALOHA_HF4000APKG3H9ctg1g10 [uncultured marine crenarchaeote HF4000_APKG3H9]	1.19e-61	199	ABZ08584.1 hypothetical protein ALOHA_HF4000APKG3H9ctg1g10 [uncultured marine crenarchaeote HF4000_APKG3H9]
Nspongiisocia_08700	90.552	0.294885	0.705586	0.417929	0.675999	0.999626	88.8874	26.8749	48.3828	168.452	106.588	104.127	MDC0193687.1 zinc-ribbon domain-containing protein [Candidatus Nitrosopelagicus sp.]	6.15e-43	147	MDC0193687.1 zinc-ribbon domain-containing protein [Candidatus Nitrosopelagicus sp.]
Nspongiisocia_08710	15.3474	0.975683	0.795336	1.22676	0.219914	0.999626	12.6261	14.6059	4.83828	10.1072	17.6421	32.2646	MCH7967477.1 phosphoribosyl-AMP cyclohydrolase [Nitrososphaerota archaeon]	1.24e-58	186	MCH7967477.1 phosphoribosyl-AMP cyclohydrolase [Nitrososphaerota archaeon]
Nspongiisocia_08720	48.3706	-0.35209	0.553033	-0.63664	0.524357	0.999626	41.9185	50.8287	26.6105	84.2262	45.5755	41.064	MCH7648457.1 hypothetical protein [Nitrososphaerota archaeon]	1.67e-19	90.9	MCH7648457.1 hypothetical protein [Nitrososphaerota archaeon]
Nspongiisocia_08730	136.264	0.118077	0.436204	0.270691	0.786629	0.999626	138.382	96.9834	96.7656	197.651	145.548	142.257	RDJ31691.1 threonine synthase [Thermoproteota archaeon]<>RDJ33515.1 threonine synthase [Thermoproteota archaeon]<>RDJ36083.1 threonine synthase [Thermoproteota archaeon]<>RDJ38166.1 threonine synthase [Thermoproteota archaeon]	3.04e-227	637	RDJ31691.1 threonine synthase [Thermoproteota archaeon]<>RDJ33515.1 threonine synthase [Thermoproteota archaeon]<>RDJ36083.1 threonine synthase [Thermoproteota archaeon]<>RDJ38166.1 threonine synthase [Thermoproteota archaeon]
Nspongiisocia_08740	224.645	0.037364	0.544091	0.068671	0.945251	0.999626	138.887	175.856	367.709	123.532	294.035	247.851	MDC0387849.1 ThiF family adenylyltransferase [Nitrosopumilus sp.]	1.19e-226	638	MDC0387849.1 ThiF family adenylyltransferase [Nitrosopumilus sp.]
Nspongiisocia_08750	58548.9	-0.15603	0.79077	-0.19731	0.843585	0.999626	39697.3	8648.47	46624.1	129863	72063.6	54396.6	MCS45828411.1 hypothetical protein [Nitrosopumilus sp.]	4.65e-175	535	MCS45828411.1 hypothetical protein [Nitrosopumilus sp.]
Nspongiisocia_08760	102295	-0.11055	0.782262	-0.14132	0.887614	0.999626	103815	19385	54633.8	244620	87235.9	104083	WP_179371471.1 hypothetical protein [Nitrosopumilus ureiphilus]<>QLH07596.1 hypothetical protein C5F50_11335 [Nitrosopumilus ureiphilus]	0	1070	WP_179371471.1 hypothetical protein [Nitrosopumilus ureiphilus]<>QLH07596.1 hypothetical protein C5F50_11335 [Nitrosopumilus ureiphilus]
Nspongiisocia_08770	86.8868	0.378057	0.431059	0.877044	0.380463	0.999626	94.9479	57.2553	70.155	99.9485	119.819	79.1949	KAG2479305.1 MAG: conserved exported protein of unknown function [Nitrosopumilales archaeon]	2.17e-79	255	KAG2479305.1 MAG: conserved exported protein of unknown function [Nitrosopumilales archaeon]
Nspongiisocia_08780	180.187	-0.18344	0.627942	-0.29213	0.77019	0.999626	176.765	77.7036	118.538	378.457	168.335	161.323	WP_182134845.1 Rieske 2Fe-2S domain-containing protein [Nitrosopumilus sp. b1]<>RDJ31687.1 (2Fe-2S)-binding protein [Thermoproteota archaeon]<>KAF6242345.1 (2Fe-2S)-binding protein [Nitrosopumilus sp. b1]<>RDJ33518.1 (2Fe-2S)-binding protein [Thermoproteota archaeon]<>RDJ38162.1 (2Fe-2S)-binding protein [Thermoproteota archaeon]<>RDJ39070.1 (2Fe-2S)-binding protein [Thermoproteota archaeon]	6.9e-124	358	WP_182134845.1 Rieske 2Fe-2S domain-containing protein [Nitrosopumilus sp. b1]<>RDJ31687.1 (2Fe-2S)-binding protein [Thermoproteota archaeon]<>KAF6242345.1 (2Fe-2S)-binding protein [Nitrosopumilus sp. b1]<>RDJ33518.1 (2Fe-2S)-binding protein [Thermoproteota archaeon]<>RDJ38162.1 (2Fe-2S)-binding protein [Thermoproteota archaeon]<>RDJ39070.1 (2Fe-2S)-binding protein [Thermoproteota archaeon]
Nspongiisocia_08790	267.236	-0.23478	0.33153	-0.70817	0.478839	0.999626	268.683	223.763	290.297	353.75	226.407	240.518	PIY89068.1 MAG: cytochrome B [Nitrosopumilales archaeon CG_4_10_14_0_8_um_filter_34_8]	2.51e-308	852	PIY89068.1 MAG: cytochrome B [Nitrosopumilales archaeon CG_4_10_14_0_8_um_filter_34_8]
Nspongiisocia_08800	81.539	0.164469	0.629958	0.261079	0.794032	0.999626	100.503	122.106	82.2507	25.8294	63.2176	95.3271	MCH8972701.1 hypothetical protein [Nitrososphaerota archaeon]	2.03e-43	162	MCH8972701.1 hypothetical protein [Nitrososphaerota archaeon]
Nspongiisocia_08810	13.8658	0.242625	0.872025	0.278231	0.780835	0.999626	16.1613	22.201	12.0957	3.36905	14.7018	14.6657	#N/A	#N/A	#N/A	#N/A
Nspongiisocia_08820	27.8919	-0.19823	0.895874	-0.22127	0.82488	0.999626	25.2521	51.9971	33.8679	3.36905	27.9334	24.9317	MCE2499027.1 matrixin family metalloprotease [Nitrosopumilaceae archaeon]	7.51e-22	103	MCE2499027.1 matrixin family metalloprotease [Nitrosopumilaceae archaeon]
Nspongiisocia_08830	44.4055	-0.30247	0.52135	-0.58017	0.561803	0.999626	44.4437	68.94	36.2871	40.4286	29.4035	46.9303	MCE2499027.1 matrixin family metalloprotease [Nitrosopumilaceae archaeon]	1.49e-72	244	MCE2499027.1 matrixin family metalloprotease [Nitrosopumilaceae archaeon]
Nspongiisocia_08840	110.466	-0.01575	0.651175	-0.02419	0.9807	0.999626	133.836	54.9183	55.6402	222.357	103.647	92.394	MCY4491872.1 plastocyanin/azurin family copper-binding protein [Nitrososphaerota archaeon]	1.12e-78	240	MCY4491872.1 plastocyanin/azurin family copper-binding protein [Nitrososphaerota archaeon]
Nspongiisocia_08850	8.2635	0.453041	0.924457	0.490061	0.62409	0.999626	8.58572	11.1005	4.83828	4.49207	13.2316	7.33286	KAG2472272.1 MAG: hypothetical protein NPMRD2_530004 [Nitrosopumilales archaeon]	5.23e-26	104	KAG2472272.1 MAG: hypothetical protein NPMRD2_530004 [Nitrosopumilales archaeon]
Nspongiisocia_08860	47.2267	-0.20438	0.712039	-0.28704	0.774082	0.999626	62.6252	70.1085	67.7359	14.5992	38.9597	29.3314	KAG2480161.1 MAG: HhH-GPD family protein [Nitrosopumilales archaeon]	1.99e-98	300	KAG2480161.1 MAG: HhH-GPD family protein [Nitrosopumilales archaeon]
Nspongiisocia_08870	154.916	-0.1795	0.300453	-0.59742	0.55023	0.999626	149.493	177.024	162.082	153.853	134.521	152.523	MDH3396176.1 MBL fold metallo-hydrolase [Nitrosopumilus sp.]	3.43e-219	618	MDH3396176.1 MBL fold metallo-hydrolase [Nitrosopumilus sp.]
Nspongiisocia_08880	716.363	-0.60402	0.867604	-0.6962	0.486306	0.999626	387.872	107.5	433.026	2051.75	725.532	592.495	MBU13000.1 hypothetical protein [Nitrosopumilales archaeon]<>MCH2402457.1 hypothetical protein [Candidatus Nitrosopelagicus sp.]	9.93e-21	86.7	MBU13000.1 hypothetical protein [Nitrosopumilales archaeon]<>MCH2402457.1 hypothetical protein [Candidatus Nitrosopelagicus sp.]
Nspongiisocia_08890	4829.87	-0.12908	0.725171	-0.17799	0.858728	0.999626	4685.78	1171.98	2944.09	11021.3	5190.46	3965.61	KAG2473787.1 MAG: 4Fe-4S ferredoxin iron-sulfur binding domain-containing protein [Nitrosopumilales archaeon]<>MCH2604708.1 4Fe-4S binding protein [Candidatus Nitrosopelagicus sp.]<>MCH8324455.1 4Fe-4S binding protein [Nitrososphaerota archaeon]<>KAG2480177.1 MAG: NADH-ubiquinone oxidoreductase chain I [Nitrosopumilales archaeon]<>MCZ6584308.1 4Fe-4S binding protein [Nitrososphaerota archaeon]	1.77e-72	220	KAG2473787.1 MAG: 4Fe-4S ferredoxin iron-sulfur binding domain-containing protein [Nitrosopumilales archaeon]<>MCH2604708.1 4Fe-4S binding protein [Candidatus Nitrosopelagicus sp.]<>MCH8324455.1 4Fe-4S binding protein [Nitrososphaerota archaeon]<>KAG2480177.1 MAG: NADH-ubiquinone oxidoreductase chain I [Nitrosopumilales archaeon]<>MCZ6584308.1 4Fe-4S binding protein [Nitrososphaerota archaeon]
Nspongiisocia_08900	136.338	-0.50438	0.31551	-1.59862	0.109905	0.999626	106.564	153.655	179.016	148.238	123.495	107.06	MBM2852188.1 queuine/archaeosine tRNA-ribosyltransferase [Candidatus Nitrosotenuis sp.]	1.16e-236	669	MBM2852188.1 queuine/archaeosine tRNA-ribosyltransferase [Candidatus Nitrosotenuis sp.]
Nspongiisocia_08910	31.7982	-1.05628	0.540582	-1.95397	0.050704	0.999626	19.1916	39.7282	29.0297	59.5199	22.7877	20.532	WP_297465752.1 AAA family ATPase [Nitrosarchaeum sp.]<>MCV0413006.1 AAA family ATPase [Nitrosarchaeum sp.]	4.63e-42	149	WP_297465752.1 AAA family ATPase [Nitrosarchaeum sp.]<>MCV0413006.1 AAA family ATPase [Nitrosarchaeum sp.]
Nspongiisocia_08930	29.6318	-0.6773	0.652607	-1.03783	0.299348	0.999626	24.242	44.9863	48.3828	16.8453	28.6684	14.6657	TET89611.1 MAG: hypothetical protein E3J35_09385 [Methanomassiliicoccales archaeon]	1.54e-64	210	TET89611.1 MAG: hypothetical protein E3J35_09385 [Methanomassiliicoccales archaeon]
Nspongiisocia_08940	42.0512	-0.28493	0.539983	-0.52766	0.597737	0.999626	40.4034	37.3912	31.4488	69.627	44.1053	29.3314	MBI2006141.1 hypothetical protein [Nitrosopumilales archaeon]<>MBI2056817.1 hypothetical protein [Candidatus Pacearchaeota archaeon]	2.02e-42	145	MBI2006141.1 hypothetical protein [Nitrosopumilales archaeon]<>MBI2056817.1 hypothetical protein [Candidatus Pacearchaeota archaeon]
Nspongiisocia_08950	71.1741	-0.37702	0.389495	-0.96796	0.333062	0.999626	64.6454	98.1519	74.9933	67.381	60.2772	61.596	GFN41174.1 MAG: tRNA N6-adenosine threonylcarbamoyltransferase [Marine Group I thaumarchaeote]	2.46e-131	384	GFN41174.1 MAG: tRNA N6-adenosine threonylcarbamoyltransferase [Marine Group I thaumarchaeote]
Nspongiisocia_08960	124.647	-0.42533	0.412447	-1.03123	0.302434	0.999626	134.846	161.25	164.501	104.441	103.647	79.1949	MBI5696985.1 redox-regulated ATPase YchF [Nitrososphaerota archaeon]	4.66e-170	491	MBI5696985.1 redox-regulated ATPase YchF [Nitrososphaerota archaeon]
Nspongiisocia_08970	2.93052	-5.24524	2.20865	-2.37487	0.017555	0.999626	0	1.16847	9.67656	6.7381	0	0	#N/A	#N/A	#N/A	#N/A
Nspongiisocia_08980	10.2818	-4.6539	1.75846	-2.64659	0.008131	0.999626	0	1.16847	45.9636	12.3532	2.20526	0	MDE1831787.1 hypothetical protein [Nitrososphaerota archaeon]<>MDE1840343.1 hypothetical protein [Nitrososphaerota archaeon]<>MDE1878090.1 hypothetical protein [Nitrososphaerota archaeon]	1.15e-13	69.3	MDE1831787.1 hypothetical protein [Nitrososphaerota archaeon]<>MDE1840343.1 hypothetical protein [Nitrososphaerota archaeon]<>MDE1878090.1 hypothetical protein [Nitrososphaerota archaeon]
Nspongiisocia_08990	8.50236	-3.13185	2.02054	-1.55001	0.12114	0.999626	0	9.93204	0	35.9365	5.14562	0	MCY4492059.1 hypothetical protein [Nitrososphaerota archaeon]	1.94e-66	231	MCY4492059.1 hypothetical protein [Nitrososphaerota archaeon]
Nspongiisocia_09000	13.6374	-4.69822	1.96618	-2.38952	0.01687	0.999626	0	7.01085	0	71.8731	2.94035	0	MDS29996735.1 hypothetical protein [Nitrosopumilus sp.]	2.93e-11	75.1	MDS29996735.1 hypothetical protein [Nitrosopumilus sp.]
Nspongiisocia_09010	4.04543	-1.4194	2.2664	-0.62628	0.531133	0.999626	0	6.42661	0	11.2302	6.61579	0	MCH8916115.1 hypothetical protein [Nitrososphaerota archaeon]	8.45e-63	215	MCH8916115.1 hypothetical protein [Nitrososphaerota archaeon]
Nspongiisocia_09020	19.8868	-0.24873	0.777407	-0.31994	0.749012	0.999626	33.3328	21.0326	24.1914	20.2143	7.35088	13.1991	WP_015017630.1 Fic family protein [Candidatus Nitrososphaera gargensis]<>AFU57057.1 putative filamentation induced by cAMP protein Fic [Candidatus Nitrososphaera gargensis GS45.2]	5.04e-91	288	WP_015017630.1 Fic family protein [Candidatus Nitrososphaera gargensis]<>AFU57057.1 putative filamentation induced by cAMP protein Fic [Candidatus Nitrososphaera gargensis GS45.2]
Nspongiisocia_09030	29.3313	-0.17317	0.973486	-0.17789	0.858809	0.999626	43.4336	18.6956	43.5445	31.4445	2.20526	36.6643	MDI1495446.1 Tetratricopeptide repeat-containing protein [Cenarchaeum symbiont of Oopsacas minuta]	1.98e-28	125	MDI1495446.1 Tetratricopeptide repeat-containing protein [Cenarchaeum symbiont of Oopsacas minuta]
Nspongiisocia_09040	23.1713	-0.06312	0.707198	-0.08925	0.92888	0.999626	34.8479	18.1114	19.3531	33.6905	11.0263	21.9986	#N/A	#N/A	#N/A	#N/A
Nspongiisocia_09050	8.48982	-0.31417	1.09718	-0.28635	0.774614	0.999626	2.52521	14.6059	2.41914	10.1072	6.61579	14.6657	WP_015017630.1 Fic family protein [Candidatus Nitrososphaera gargensis]<>AFU57057.1 putative filamentation induced by cAMP protein Fic [Candidatus Nitrososphaera gargensis GS45.2]	3.97e-91	288	WP_015017630.1 Fic family protein [Candidatus Nitrososphaera gargensis]<>AFU57057.1 putative filamentation induced by cAMP protein Fic [Candidatus Nitrososphaera gargensis GS45.2]
Nspongiisocia_09060	9.64777	-2.76853	2.69292	-1.02808	0.303914	0.999626	0	0	0	50.5358	7.35088	0	QMU55197.1 MAG: AAA family ATPase [Nitrosopumilus sp.]	2.05e-76	257	QMU55197.1 MAG: AAA family ATPase [Nitrosopumilus sp.]
Nspongiisocia_09080	1.54842	-0.61017	3.53529	-0.1726	0.86297	0.999626	0	0	0	5.61508	3.67544	0	#N/A	#N/A	#N/A	#N/A
Nspongiisocia_09090	6.29231	-3.53678	2.75962	-1.28162	0.199976	0.999626	0	0	0	34.8135	2.94035	0	#N/A	#N/A	#N/A	#N/A
Nspongiisocia_09100	0.935847	-3.65535	3.96944	-0.92087	0.357117	0.999626	0	0	0	5.61508	0	0	#N/A	#N/A	#N/A	#N/A
Nspongiisocia_09110	10.7129	-3.29441	2.64572	-1.24519	0.213063	0.999626	0	0	0	58.3969	5.8807	0	MCH7561804.1 AbiV family abortive infection protein [Nitrososphaerota archaeon]	4.77e-08	65.1	MCH7561804.1 AbiV family abortive infection protein [Nitrososphaerota archaeon]
Nspongiisocia_09120	5.67294	-4.32756	2.7843	-1.55427	0.120119	0.999626	0	0	0	32.5675	1.47018	0	#N/A	#N/A	#N/A	#N/A
Nspongiisocia_09160	94.2888	0.00401	0.489368	0.008195	0.993462	0.999626	103.534	119.769	116.119	47.1667	91.1509	87.9943	MCH8832957.1 PQQ-dependent sugar dehydrogenase [Nitrososphaerota archaeon]	3.83e-124	376	MCH8832957.1 PQQ-dependent sugar dehydrogenase [Nitrososphaerota archaeon]
Nspongiisocia_09170	55.1948	-0.08538	0.750877	-0.11371	0.909467	0.999626	49.4941	91.1411	67.7359	11.2302	44.1053	67.4623	GFN40179.1 MAG: transcriptional regulator [Marine Group I thaumarchaeote]	3.65e-115	342	GFN40179.1 MAG: transcriptional regulator [Marine Group I thaumarchaeote]
Nspongiisocia_09180	19.2419	-1.5355	0.74036	-2.07399	0.038081	0.999626	5.05042	26.2907	36.2871	23.5833	16.907	7.33286	CAI8021882.1 hypothetical protein GBAR_LOCUS12893 [Geodia barretti]<>CAI8021884.1 hypothetical protein GBAR_LOCUS12893 [Geodia barretti]<>CAI8021885.1 hypothetical protein GBAR_LOCUS12893 [Geodia barretti]	7.91e-06	48.5	CAI8021882.1 hypothetical protein GBAR_LOCUS12893 [Geodia barretti]<>CAI8021884.1 hypothetical protein GBAR_LOCUS12893 [Geodia barretti]<>CAI8021885.1 hypothetical protein GBAR_LOCUS12893 [Geodia barretti]
Nspongiisocia_09190	26.8839	-0.71559	0.796428	-0.8985	0.368919	0.999626	11.616	49.6602	41.1254	8.98413	22.0526	27.8649	#N/A	#N/A	#N/A	#N/A
Nspongiisocia_09210	13.0775	-5.57444	2.13417	-2.612	0.009002	0.999626	0	1.75271	0	75.2421	1.47018	0	MDI1495478.1 hypothetical protein [Cenarchaeum symbiont of Oopsacas minuta]	7.51e-217	632	MDI1495478.1 hypothetical protein [Cenarchaeum symbiont of Oopsacas minuta]
Nspongiisocia_09220	1.68453	-4.49699	3.94218	-1.14074	0.253979	0.999626	0	0	0	10.1072	0	0	WP_179365322.1 hypothetical protein [Nitrosarchaeum sp. AC2]	1.57e-17	78.6	WP_179365322.1 hypothetical protein [Nitrosarchaeum sp. AC2]
Nspongiisocia_09240	1.87169	-4.64812	3.93871	-1.18011	0.237955	0.999626	0	0	0	11.2302	0	0	WP_144244825.1 transcriptional repressor [Thermococcus eurythermalis]	1.04e-05	52	WP_144244825.1 transcriptional repressor [Thermococcus eurythermalis]
Nspongiisocia_09250	4.67924	-5.96667	3.29819	-1.80907	0.07044	0.999626	0	0	0	28.0754	0	0	HIE45402.1 hypothetical protein [Flavobacteriaceae bacterium]	4.57e-77	258	HIE45402.1 hypothetical protein [Flavobacteriaceae bacterium]
Nspongiisocia_09260	2.62037	-5.13193	3.7348	-1.37409	0.169415	0.999626	0	0	0	15.7222	0	0	MBL7131703.1 DNA adenine methylase [Candidatus Omnitrophota bacterium]	2.25e-85	270	MBL7131703.1 DNA adenine methylase [Candidatus Omnitrophota bacterium]
Nspongiisocia_09270	10.8558	-7.17858	2.90785	-2.46869	0.013561	0.999626	0	0	0	65.135	0	0	WP_121922243.1 DNA methyltransferase [Hydrogenothermus marinus]<>RMB00048.1 DNA methylase [Hydrogenothermus marinus]	4.33e-103	314	WP_121922243.1 DNA methyltransferase [Hydrogenothermus marinus]<>RMB00048.1 DNA methylase [Hydrogenothermus marinus]
Nspongiisocia_09280	136.8	-0.27842	0.445214	-0.62536	0.531737	0.999626	135.351	220.842	128.214	99.9485	132.316	104.127	RNJ77183.1 MAG: NAD(P)/FAD-dependent oxidoreductase [Nitrosopumilus sp. H13]<>RNJ79125.1 MAG: NAD(P)/FAD-dependent oxidoreductase [Nitrosopumilus sp. H8]	1.05e-239	687	RNJ77183.1 MAG: NAD(P)/FAD-dependent oxidoreductase [Nitrosopumilus sp. H13]<>RNJ79125.1 MAG: NAD(P)/FAD-dependent oxidoreductase [Nitrosopumilus sp. H8]
Nspongiisocia_09290	142.458	0.005786	0.489052	0.011832	0.99056	0.999626	93.9378	148.396	195.95	83.1032	182.302	151.057	MDH3395254.1 fructose 1,6-bisphosphatase [Nitrosopumilus sp.]	3.41e-113	337	MDH3395254.1 fructose 1,6-bisphosphatase [Nitrosopumilus sp.]
Nspongiisocia_09300	117.123	0.17504	0.325446	0.537848	0.590682	0.999626	117.675	114.511	101.604	113.425	139.667	115.859	MCZ6583691.1 hypothetical protein [Nitrososphaerota archaeon]	1.98e-183	523	MCZ6583691.1 hypothetical protein [Nitrososphaerota archaeon]
Nspongiisocia_09310	128.375	-0.34746	0.567568	-0.61219	0.540413	0.999626	110.604	254.728	108.861	66.258	113.939	115.859	WP_048189042.1 AAA family ATPase [Candidatus Nitrosotenuis cloacae]<>AJZ76723.1 replication protein C [Candidatus Nitrosotenuis cloacae]	5.86e-156	459	WP_048189042.1 AAA family ATPase [Candidatus Nitrosotenuis cloacae]<>AJZ76723.1 replication protein C [Candidatus Nitrosotenuis cloacae]
Nspongiisocia_09320	28.308	0.705107	0.658165	1.07132	0.284024	0.999626	16.1613	25.1222	16.934	21.3373	40.4299	49.8634	MDE1767060.1 hypothetical protein [Nitrososphaerota archaeon]	0.000226	45.8	MDE1767060.1 hypothetical protein [Nitrososphaerota archaeon]
Nspongiisocia_09340	2.16967	-2.73809	2.39889	-1.1414	0.253704	0.999626	1.51513	7.01085	0	4.49207	0	0	MDE2589811.1 GNAT family N-acetyltransferase [Patescibacteria group bacterium]	1.66e-33	127	MDE2589811.1 GNAT family N-acetyltransferase [Patescibacteria group bacterium]
Nspongiisocia_09350	121.443	0.39496	0.568412	0.694848	0.487151	0.999626	128.281	42.0651	101.604	171.821	151.428	133.458	MBA4459196.1 DoxX family protein [Nitrosopumilaceae archaeon]	2.47e-56	182	MBA4459196.1 DoxX family protein [Nitrosopumilaceae archaeon]
Nspongiisocia_09360	35.7897	-0.15621	0.491978	-0.3175	0.750861	0.999626	31.3126	46.1548	38.7062	28.0754	38.2246	32.2646	WP_182133528.1 hypothetical protein [Nitrosopumilus sp. b1]<>KAF6243440.1 hypothetical protein C6988_03070 [Nitrosopumilus sp. b1]	1.1e-37	135	WP_182133528.1 hypothetical protein [Nitrosopumilus sp. b1]<>KAF6243440.1 hypothetical protein C6988_03070 [Nitrosopumilus sp. b1]
Nspongiisocia_09370	156.729	-0.01067	0.426892	-0.02499	0.980061	0.999626	154.543	129.701	106.442	234.71	162.454	152.523	HIG32444.1 acyl-CoA carboxylase subunit beta [Flavobacteriales bacterium]	1.48e-300	832	HIG32444.1 acyl-CoA carboxylase subunit beta [Flavobacteriales bacterium]
Nspongiisocia_09380	187.531	0.212471	0.369837	0.5745	0.56563	0.999626	200.502	163.587	123.376	232.464	198.474	206.786	KRT61664.1 carbamoyl-phosphate synthase L chain ATP-binding protein [Thaumarchaeota archaeon CSP1-1]	2.69e-267	746	KRT61664.1 carbamoyl-phosphate synthase L chain ATP-binding protein [Thaumarchaeota archaeon CSP1-1]
Nspongiisocia_09390	35.1162	-0.03461	0.526931	-0.06567	0.947637	0.999626	31.3126	26.8749	53.221	28.0754	34.5491	36.6643	WP_205098628.1 acetyl-CoA carboxylase biotin carboxyl carrier protein subunit [Candidatus Nitrosotenuis uzonensis]<>MCA2003717.1 acetyl-CoA carboxylase biotin carboxyl carrier protein subunit [Candidatus Nitrosotenuis sp.]	9.15e-43	150	WP_205098628.1 acetyl-CoA carboxylase biotin carboxyl carrier protein subunit [Candidatus Nitrosotenuis uzonensis]<>MCA2003717.1 acetyl-CoA carboxylase biotin carboxyl carrier protein subunit [Candidatus Nitrosotenuis sp.]
Nspongiisocia_09400	178.947	0.128814	0.504074	0.255546	0.798302	0.999626	210.098	118.016	123.376	270.647	122.76	228.785	MBA4717918.1 30S ribosomal protein S4 [Nitrosopumilus sp.]	7.22e-73	233	MBA4717918.1 30S ribosomal protein S4 [Nitrosopumilus sp.]
Nspongiisocia_09410	197.932	-0.4062	0.626292	-0.64858	0.516612	0.999626	188.886	94.6465	142.729	439.099	130.111	192.121	WP_182134767.1 30S ribosomal protein S13 [Nitrosopumilus sp. b1]<>KAF6242306.1 30S ribosomal protein S13 [Nitrosopumilus sp. b1]	1.33e-71	227	WP_182134767.1 30S ribosomal protein S13 [Nitrosopumilus sp. b1]<>KAF6242306.1 30S ribosomal protein S13 [Nitrosopumilus sp. b1]
Nspongiisocia_09420	6.53638	0.148436	1.08782	0.136453	0.891463	0.999626	2.02017	4.6739	9.67656	4.49207	9.55615	8.79943	NIP61629.1 hypothetical protein [Nitrosopumilaceae archaeon]<>NIU00512.1 hypothetical protein [Nitrosopumilaceae archaeon]<>NIU86895.1 hypothetical protein [Nitrosopumilaceae archaeon]<>NIV65575.1 hypothetical protein [Nitrosopumilaceae archaeon]<>NIX61114.1 hypothetical protein [Nitrosopumilaceae archaeon]	2.62e-16	78.6	NIP61629.1 hypothetical protein [Nitrosopumilaceae archaeon]<>NIU00512.1 hypothetical protein [Nitrosopumilaceae archaeon]<>NIU86895.1 hypothetical protein [Nitrosopumilaceae archaeon]<>NIV65575.1 hypothetical protein [Nitrosopumilaceae archaeon]<>NIX61114.1 hypothetical protein [Nitrosopumilaceae archaeon]
Nspongiisocia_09430	24.7424	-0.30842	0.656597	-0.46973	0.638551	0.999626	21.7168	40.8966	24.1914	16.8453	30.1386	14.6657	KAG2479673.1 MAG: hypothetical protein NPMRd3_310008 [Nitrosopumilales archaeon]	1.1e-26	109	KAG2479673.1 MAG: hypothetical protein NPMRd3_310008 [Nitrosopumilales archaeon]
Nspongiisocia_09440	119.46	-0.16557	0.372326	-0.4447	0.656538	0.999626	104.039	126.78	91.9273	158.345	115.409	120.259	TBR11219.1 MAG: copper oxidase [Candidatus Nitrosotenuis sp.]	5.38e-185	525	TBR11219.1 MAG: copper oxidase [Candidatus Nitrosotenuis sp.]
Nspongiisocia_09450	94.3902	-0.52116	0.418311	-1.24586	0.212814	0.999626	79.2916	114.511	147.567	72.9961	75.7141	76.2617	WP_297471474.1 divalent cation transporter [Nitrosopumilus sp.]<>MCV0409231.1 divalent cation transporter [Nitrosopumilus sp.]	6.06e-140	414	WP_297471474.1 divalent cation transporter [Nitrosopumilus sp.]<>MCV0409231.1 divalent cation transporter [Nitrosopumilus sp.]
Nspongiisocia_09460	216.231	0.116146	0.293601	0.39559	0.692408	0.999626	228.279	214.415	176.597	230.218	232.288	215.586	GDY15288.1 putative cytosol aminopeptidase [Nitrosopumilaceae archaeon]	3.15e-197	567	GDY15288.1 putative cytosol aminopeptidase [Nitrosopumilaceae archaeon]
Nspongiisocia_09470	19.9341	0.040981	0.658374	0.062245	0.950367	0.999626	19.6967	19.2798	29.0297	11.2302	15.4368	24.9317	MBM3905892.1 hypothetical protein [Nitrososphaerota archaeon]	5.17e-37	132	MBM3905892.1 hypothetical protein [Nitrososphaerota archaeon]
Nspongiisocia_09480	212.506	-0.33867	0.482611	-0.70174	0.482841	0.999626	194.441	311.399	287.877	113.425	212.44	155.457	MBO48919.1 ribulose phosphate epimerase [Candidatus Nitrosopelagicus sp.]	3.08e-303	842	MBO48919.1 ribulose phosphate epimerase [Candidatus Nitrosopelagicus sp.]
Nspongiisocia_09490	70.7599	-0.52165	0.362397	-1.43944	0.150025	0.999626	61.1101	79.4563	91.9273	79.7342	56.6018	55.7297	NWK06793.1 transketolase family protein [Marine Group I thaumarchaeote]	8.09e-167	477	NWK06793.1 transketolase family protein [Marine Group I thaumarchaeote]
Nspongiisocia_09500	77.2272	0.072884	0.409071	0.17817	0.85859	0.999626	87.3723	59.5922	99.1847	69.627	80.1246	67.4623	MAS89537.1 fructose-6-phosphate aldolase [Nitrososphaerota archaeon]	9.95e-120	349	MAS89537.1 fructose-6-phosphate aldolase [Nitrososphaerota archaeon]
Nspongiisocia_09510	11.3846	-0.03103	0.883236	-0.03513	0.971976	0.999626	9.09076	12.269	19.3531	3.36905	11.0263	13.1991	WP_297593462.1 hypothetical protein [Nitrosopumilus sp.]<>MCV0392911.1 hypothetical protein [Nitrosopumilus sp.]	6.99e-11	62	WP_297593462.1 hypothetical protein [Nitrosopumilus sp.]<>MCV0392911.1 hypothetical protein [Nitrosopumilus sp.]
Nspongiisocia_09520	74.7939	0.386488	0.508504	0.760049	0.447225	0.999626	78.7866	100.489	53.221	39.3056	97.7667	79.1949	WP_211687496.1 hypothetical protein [Nitrosopumilus sp. K4]<>QUC64835.1 hypothetical protein NsoK4_00685 [Nitrosopumilus sp. K4]	7.82e-24	106	WP_211687496.1 hypothetical protein [Nitrosopumilus sp. K4]<>QUC64835.1 hypothetical protein NsoK4_00685 [Nitrosopumilus sp. K4]
Nspongiisocia_09530	209.397	-0.09139	0.622685	-0.14676	0.88332	0.999626	230.804	95.2307	130.633	422.254	223.467	153.99	MBT5201083.1 TATA-box-binding protein [Nitrososphaerota archaeon]<>MBT5842615.1 TATA-box-binding protein [Nitrososphaerota archaeon]<>MBT6468283.1 TATA-box-binding protein [Nitrososphaerota archaeon]	2.27e-112	328	MBT5201083.1 TATA-box-binding protein [Nitrososphaerota archaeon]<>MBT5842615.1 TATA-box-binding protein [Nitrososphaerota archaeon]<>MBT6468283.1 TATA-box-binding protein [Nitrososphaerota archaeon]
Nspongiisocia_09540	30.3144	-0.47563	0.744736	-0.63865	0.523049	0.999626	36.8681	53.7499	41.1254	11.2302	19.8474	19.0654	MBI3254299.1 ASCH domain-containing protein [Nitrosopumilales archaeon]	2.4e-42	147	MBI3254299.1 ASCH domain-containing protein [Nitrosopumilales archaeon]
Nspongiisocia_09550	107.632	0.138004	0.530795	0.259995	0.794868	0.999626	108.584	165.923	89.5081	50.5358	105.118	126.125	MCH8323625.1 VWA domain-containing protein [Nitrososphaerota archaeon]	3.63e-207	595	MCH8323625.1 VWA domain-containing protein [Nitrososphaerota archaeon]
Nspongiisocia_09560	66.0143	-0.1894	0.529998	-0.35737	0.720816	0.999626	64.1404	87.0514	91.9273	32.5675	57.3369	63.0626	RDJ32375.1 AAA family ATPase [Thermoproteota archaeon]<>RDJ33132.1 AAA family ATPase [Thermoproteota archaeon]<>RDJ36365.1 AAA family ATPase [Thermoproteota archaeon]<>RDJ38994.1 AAA family ATPase [Thermoproteota archaeon]	7.7e-138	399	RDJ32375.1 AAA family ATPase [Thermoproteota archaeon]<>RDJ33132.1 AAA family ATPase [Thermoproteota archaeon]<>RDJ36365.1 AAA family ATPase [Thermoproteota archaeon]<>RDJ38994.1 AAA family ATPase [Thermoproteota archaeon]
Nspongiisocia_09570	266.156	0.247279	0.298402	0.828677	0.407287	0.999626	310.601	261.738	268.524	201.02	280.804	274.249	WP_010194893.1 NAD(P)/FAD-dependent oxidoreductase [Candidatus Nitrosarchaeum limnium]<>EPA04551.1 hypothetical protein BG20_I0355 [Candidatus Nitrosarchaeum limnium BG20]	7.44e-271	754	WP_010194893.1 NAD(P)/FAD-dependent oxidoreductase [Candidatus Nitrosarchaeum limnium]<>EPA04551.1 hypothetical protein BG20_I0355 [Candidatus Nitrosarchaeum limnium BG20]
Nspongiisocia_09580	36.7834	0.639049	0.505539	1.26409	0.206196	0.999626	52.0194	37.3912	21.7722	25.8294	38.2246	45.4637	WP_268541220.1 RNA-binding domain-containing protein [Candidatus Nitrosotenuis cloacae]	3.6e-23	99	WP_268541220.1 RNA-binding domain-containing protein [Candidatus Nitrosotenuis cloacae]
Nspongiisocia_09590	109.408	0.162571	0.586709	0.27709	0.781711	0.999626	93.9378	50.2444	72.5742	186.421	116.879	136.391	KAG2480064.1 MAG: 30S ribosomal protein S3Ae [Nitrosopumilales archaeon]	7.8e-112	328	KAG2480064.1 MAG: 30S ribosomal protein S3Ae [Nitrosopumilales archaeon]
Nspongiisocia_09600	6064.9	0.256744	0.792919	0.323796	0.746092	0.999626	4833.25	570.8	7334.83	8675.3	7495.69	7479.51	MCH8085801.1 PEFG-CTERM sorting domain-containing protein [Nitrososphaerota archaeon]	4.32e-61	205	MCH8085801.1 PEFG-CTERM sorting domain-containing protein [Nitrososphaerota archaeon]
Nspongiisocia_09610	301.934	0.140289	0.317383	0.442017	0.658477	0.999626	355.55	230.19	314.488	318.937	275.658	316.779	RDJ31767.1 radical SAM protein [Thermoproteota archaeon]<>RDJ33642.1 radical SAM protein [Thermoproteota archaeon]<>RDJ38198.1 radical SAM protein [Thermoproteota archaeon]<>RDJ39311.1 radical SAM protein [Thermoproteota archaeon]	7.64e-297	818	RDJ31767.1 radical SAM protein [Thermoproteota archaeon]<>RDJ33642.1 radical SAM protein [Thermoproteota archaeon]<>RDJ38198.1 radical SAM protein [Thermoproteota archaeon]<>RDJ39311.1 radical SAM protein [Thermoproteota archaeon]
Nspongiisocia_09620	96.0516	0.457768	0.592884	0.772104	0.440053	0.999626	123.23	33.8858	67.7359	141.5	97.0316	112.926	MDC0856342.1 radical SAM protein [Candidatus Nitrosopelagicus sp.]	1.98e-45	151	MDC0856342.1 radical SAM protein [Candidatus Nitrosopelagicus sp.]
Nspongiisocia_09630	76.0812	-0.16194	0.46149	-0.3509	0.72566	0.999626	60.1	67.7716	72.5742	101.072	100.707	54.2631	PXF27604.1 hypothetical protein CXX67_04970 [Nitrososphaerota archaeon]	2.83e-123	360	PXF27604.1 hypothetical protein CXX67_04970 [Nitrososphaerota archaeon]
Nspongiisocia_09640	53.9424	-0.1792	0.462727	-0.38728	0.698551	0.999626	55.5547	77.7036	50.8019	42.6746	51.4562	45.4637	MCH8324598.1 nickel pincer cofactor biosynthesis protein LarB [Nitrososphaerota archaeon]	1.8e-110	329	MCH8324598.1 nickel pincer cofactor biosynthesis protein LarB [Nitrososphaerota archaeon]
Nspongiisocia_09650	239.957	-0.44383	0.521463	-0.85113	0.394699	0.999626	218.178	140.801	224.98	463.806	163.19	228.785	MCS45811620.1 malate dehydrogenase [Nitrosarchaeum sp.]	3.64e-160	459	MCS45811620.1 malate dehydrogenase [Nitrosarchaeum sp.]
Nspongiisocia_09660	67.0278	-0.19811	0.509564	-0.38879	0.697431	0.999626	65.1505	95.815	82.2507	37.0596	67.6281	54.2631	KAG2473864.1 MAG: Pyridinium-3,5-bisthiocarboxylic acid mononucleotide nickel insertion protein [Nitrosopumilales archaeon]	1.4e-132	397	KAG2473864.1 MAG: Pyridinium-3,5-bisthiocarboxylic acid mononucleotide nickel insertion protein [Nitrosopumilales archaeon]
Nspongiisocia_09670	32.9027	0.035725	0.487208	0.073326	0.941546	0.999626	34.8479	26.2907	38.7062	33.6905	34.5491	29.3314	WP_182133789.1 ATP-dependent sacrificial sulfur transferase LarE [Nitrosopumilus sp. b1]<>KAF6243248.1 ATP-dependent sacrificial sulfur transferase LarE [Nitrosopumilus sp. b1]	3.6e-110	329	WP_182133789.1 ATP-dependent sacrificial sulfur transferase LarE [Nitrosopumilus sp. b1]<>KAF6243248.1 ATP-dependent sacrificial sulfur transferase LarE [Nitrosopumilus sp. b1]
Nspongiisocia_09680	52.9326	-0.20878	0.560763	-0.37231	0.70966	0.999626	55.5547	84.7144	55.6402	29.1984	38.2246	54.2631	WP_182133790.1 cysteine desulfurase family protein [Nitrosopumilus sp. b1]<>KAF6243249.1 cysteine desulfurase NifS [Nitrosopumilus sp. b1]	8.29e-164	474	WP_182133790.1 cysteine desulfurase family protein [Nitrosopumilus sp. b1]<>KAF6243249.1 cysteine desulfurase NifS [Nitrosopumilus sp. b1]
Nspongiisocia_09690	61.8071	-0.17542	0.451148	-0.38882	0.697407	0.999626	80.3017	67.1873	60.4785	69.627	49.2509	43.9971	WP_297593989.1 PEFG-CTERM sorting domain-containing protein [Nitrosopumilus sp.]	5.68e-37	142	WP_297593989.1 PEFG-CTERM sorting domain-containing protein [Nitrosopumilus sp.]
Nspongiisocia_09700	13.0397	-0.19947	0.683181	-0.29197	0.770312	0.999626	13.6361	14.0217	12.0957	15.7222	12.4965	10.266	#N/A	#N/A	#N/A	#N/A
Nspongiisocia_09710	62.2404	0.402826	0.412857	0.975705	0.329211	0.999626	64.1404	42.6493	53.221	65.135	70.5685	77.7283	KAG2471973.1 MAG: conserved exported protein of unknown function [Nitrosopumilales archaeon]	5.7e-25	107	KAG2471973.1 MAG: conserved exported protein of unknown function [Nitrosopumilales archaeon]
Nspongiisocia_09720	18.261	0.317569	0.869201	0.365357	0.714845	0.999626	20.7067	4.08966	29.0297	16.8453	12.4965	26.3983	#N/A	#N/A	#N/A	#N/A
Nspongiisocia_09730	26.7469	0.929383	0.81083	1.14621	0.251708	0.999626	20.2017	9.93204	9.67656	34.8135	25.7281	60.1294	KRT62118.1 RNA polymerase Rpb5 [Thaumarchaeota archaeon CSP1-1]	2.46e-38	133	KRT62118.1 RNA polymerase Rpb5 [Thaumarchaeota archaeon CSP1-1]
Nspongiisocia_09740	908.167	-0.13685	0.58311	-0.2347	0.814443	0.999626	904.531	421.235	604.785	1827.15	739.499	951.805	MBA0909034.1 DNA-directed RNA polymerase subunit B [Nitrosarchaeum sp.]<>MBP0119986.1 DNA-directed RNA polymerase subunit B [Nitrosarchaeum sp.]<>MBP0134121.1 DNA-directed RNA polymerase subunit B [Nitrosarchaeum sp.]<>PHY09505.1 MAG: DNA-directed RNA polymerase subunit B [Nitrosarchaeum sp.]	0	1848	MBA0909034.1 DNA-directed RNA polymerase subunit B [Nitrosarchaeum sp.]<>MBP0119986.1 DNA-directed RNA polymerase subunit B [Nitrosarchaeum sp.]<>MBP0134121.1 DNA-directed RNA polymerase subunit B [Nitrosarchaeum sp.]<>PHY09505.1 MAG: DNA-directed RNA polymerase subunit B [Nitrosarchaeum sp.]
Nspongiisocia_09750	523.717	-0.31175	0.637891	-0.48873	0.625036	0.999626	510.598	236.032	314.488	1189.28	394.742	497.168	MBM3910515.1 DNA-directed RNA polymerase subunit A' [Nitrososphaerota archaeon]	0	1266	MBM3910515.1 DNA-directed RNA polymerase subunit A' [Nitrososphaerota archaeon]
Nspongiisocia_09760	405.791	-0.19601	0.6701	-0.29251	0.769895	0.999626	392.418	160.665	220.142	918.628	330.79	412.106	KAG2478383.1 MAG: DNA-directed RNA polymerase subunit A'' (modular protein) [Nitrosopumilales archaeon]	2.69e-295	820	KAG2478383.1 MAG: DNA-directed RNA polymerase subunit A'' (modular protein) [Nitrosopumilales archaeon]
Nspongiisocia_09770	22.0529	0.849984	0.615648	1.38063	0.167392	0.999626	19.1916	13.4375	14.5148	19.0913	35.2842	30.798	MCH2402513.1 ribosomal L7Ae/L30e/S12e/Gadd45 family protein [Candidatus Nitrosopelagicus sp.]	8.43e-29	110	MCH2402513.1 ribosomal L7Ae/L30e/S12e/Gadd45 family protein [Candidatus Nitrosopelagicus sp.]
Nspongiisocia_09780	95.2523	0.020806	0.443751	0.046886	0.962604	0.999626	95.453	72.4455	70.155	140.377	93.3562	99.7268	WP_101477598.1 NusA-like transcription termination signal-binding factor [Candidatus Nitrosotalea bavarica]	2.35e-52	174	WP_101477598.1 NusA-like transcription termination signal-binding factor [Candidatus Nitrosotalea bavarica]
Nspongiisocia_09790	73.4179	-0.07034	0.570982	-0.12319	0.901954	0.999626	69.1908	50.2444	43.5445	131.393	86.0053	60.1294	MCH6571499.1 30S ribosomal protein S12 [Nitrososphaerota archaeon]<>MCH8324672.1 30S ribosomal protein S12 [Nitrososphaerota archaeon]<>GFN41892.1 MAG: 30S ribosomal protein S12 [Marine Group I thaumarchaeote]	7.7e-93	275	MCH6571499.1 30S ribosomal protein S12 [Nitrososphaerota archaeon]<>MCH8324672.1 30S ribosomal protein S12 [Nitrososphaerota archaeon]<>GFN41892.1 MAG: 30S ribosomal protein S12 [Marine Group I thaumarchaeote]
Nspongiisocia_09800	186.594	-0.71322	0.839247	-0.84983	0.395419	0.999626	138.887	49.076	82.2507	563.754	141.872	143.724	AIF23856.1 ribosomal protein S7 (RP-S7, rpsG) [uncultured marine thaumarchaeote SAT1000_18_G08]	8.02e-104	307	AIF23856.1 ribosomal protein S7 (RP-S7, rpsG) [uncultured marine thaumarchaeote SAT1000_18_G08]
Nspongiisocia_09810	213.85	-0.40934	0.797979	-0.51297	0.607975	0.999626	185.351	77.1194	72.5742	581.723	172.746	193.587	WP_255464379.1 proteasome subunit beta [Nitrosopumilus sp. b1]	1.17e-113	332	WP_255464379.1 proteasome subunit beta [Nitrosopumilus sp. b1]
Nspongiisocia_09820	63.0476	-0.27471	0.49976	-0.54967	0.582542	0.999626	37.3731	59.5922	96.7656	51.6588	69.8334	63.0626	NIP61203.1 RNA-binding protein [Nitrosopumilaceae archaeon]<>NIU01210.1 RNA-binding protein [Nitrosopumilaceae archaeon]<>NIX61812.1 RNA-binding protein [Nitrosopumilaceae archaeon]	7.15e-61	196	NIP61203.1 RNA-binding protein [Nitrosopumilaceae archaeon]<>NIU01210.1 RNA-binding protein [Nitrosopumilaceae archaeon]<>NIX61812.1 RNA-binding protein [Nitrosopumilaceae archaeon]
Nspongiisocia_09830	114.771	-0.24634	0.373915	-0.65881	0.510015	0.999626	119.19	125.027	142.729	107.81	116.144	77.7283	WP_182128867.1 homoserine dehydrogenase [Nitrosopumilus sp. b3]<>KAF6247714.1 homoserine dehydrogenase [Nitrosopumilus sp. b3]	2.02e-162	467	WP_182128867.1 homoserine dehydrogenase [Nitrosopumilus sp. b3]<>KAF6247714.1 homoserine dehydrogenase [Nitrosopumilus sp. b3]
Nspongiisocia_09840	76.0864	0.207267	0.472217	0.438924	0.660717	0.999626	56.5647	64.2661	50.8019	95.4564	98.5018	90.9274	MCH7758516.1 30S ribosomal protein S8e [Nitrososphaerota archaeon]	4.28e-60	191	MCH7758516.1 30S ribosomal protein S8e [Nitrososphaerota archaeon]
Nspongiisocia_09850	19.5688	0.828144	0.688484	1.20285	0.229034	0.999626	15.1513	15.7744	12.0957	13.4762	21.3176	39.5974	OLB90246.1 hypothetical protein AUH25_05235 [Thaumarchaeota archaeon 13_1_40CM_38_12]<>OLC34641.1 hypothetical protein AUH84_04640 [Thaumarchaeota archaeon 13_1_40CM_4_38_7]<>OLC91846.1 hypothetical protein AUI92_06615 [Thaumarchaeota archaeon 13_1_40CM_3_38_6]<>OLD41331.1 hypothetical protein AUI60_01945 [Thaumarchaeota archaeon 13_1_40CM_2_39_4]<>TLY08907.1 hypothetical protein E6K83_01135 [Nit…	9.75e-37	130	OLB90246.1 hypothetical protein AUH25_05235 [Thaumarchaeota archaeon 13_1_40CM_38_12]<>OLC34641.1 hypothetical protein AUH84_04640 [Thaumarchaeota archaeon 13_1_40CM_4_38_7]<>OLC91846.1 hypothetical protein AUI92_06615 [Thaumarchaeota archaeon 13_1_40CM_3_38_6]<>OLD41331.1 hypothetical protein AUI60_01945 [Thaumarchaeota archaeon 13_1_40CM_2_39_4]<>TLY08907.1 hypothetical protein E6K83_01135 [Nit…
Nspongiisocia_09860	185.556	0.425325	0.562218	0.756513	0.449342	0.999626	148.482	81.7933	120.957	271.77	204.355	285.981	KAG0511583.1 MAG: Transcription initiation factor IIB [Nitrosopumilales archaeon]	6.28e-94	291	KAG0511583.1 MAG: Transcription initiation factor IIB [Nitrosopumilales archaeon]
Nspongiisocia_09870	164.384	-0.02515	0.544329	-0.0462	0.96315	0.999626	166.159	67.1873	174.178	257.171	174.951	146.657	KAG2473154.1 MAG: Vegetative protein 296 [Nitrosopumilales archaeon]	4.07e-149	427	KAG2473154.1 MAG: Vegetative protein 296 [Nitrosopumilales archaeon]
Nspongiisocia_09880	64.5061	-0.44603	0.433957	-1.02782	0.304034	0.999626	49.9992	56.6711	67.7359	98.8255	59.5421	54.2631	KAG2475332.1 MAG: Chlorite dismutase [Nitrosopumilales archaeon]	2.21e-107	318	KAG2475332.1 MAG: Chlorite dismutase [Nitrosopumilales archaeon]
Nspongiisocia_09890	27.3717	0.339727	0.544127	0.624353	0.532396	0.999626	23.737	21.6168	26.6105	24.7064	39.6948	27.8649	KAG0511586.1 MAG: hypothetical protein NPMRD1_130017 [Nitrosopumilales archaeon]	9.44e-52	174	KAG0511586.1 MAG: hypothetical protein NPMRD1_130017 [Nitrosopumilales archaeon]
Nspongiisocia_09900	90.4286	0.187593	0.402481	0.466091	0.641151	0.999626	97.4732	113.342	70.155	68.504	99.2369	93.8606	WP_182134579.1 aldo/keto reductase [Nitrosopumilus sp. b1]<>KAF6242630.1 oxidoreductase [Nitrosopumilus sp. b1]	3.35e-174	496	WP_182134579.1 aldo/keto reductase [Nitrosopumilus sp. b1]<>KAF6242630.1 oxidoreductase [Nitrosopumilus sp. b1]
Nspongiisocia_09910	137.002	-0.15864	0.385338	-0.41169	0.680568	0.999626	147.472	181.698	147.567	104.441	129.375	111.459	MCZ6583459.1 Lrp/AsnC family transcriptional regulator [Nitrososphaerota archaeon]	2.23e-160	462	MCZ6583459.1 Lrp/AsnC family transcriptional regulator [Nitrososphaerota archaeon]
Nspongiisocia_09930	131.8	0.151327	0.429984	0.351937	0.724886	0.999626	121.715	75.3667	164.501	137.008	148.488	143.724	MCE2506474.1 hypothetical protein [Nitrosopumilaceae archaeon]	2.76e-06	58.5	MCE2506474.1 hypothetical protein [Nitrosopumilaceae archaeon]
Nspongiisocia_09940	5.31925	0.260816	1.83426	0.142192	0.886929	0.999626	9.09076	14.0217	0	0	1.47018	7.33286	ABK77853.1 hypothetical protein CENSYa_1230 [Cenarchaeum symbiosum A]	7.11e-11	68.6	ABK77853.1 hypothetical protein CENSYa_1230 [Cenarchaeum symbiosum A]
Nspongiisocia_09950	52.2359	-0.1402	0.475012	-0.29515	0.76788	0.999626	60.6051	61.9292	65.3167	38.1826	49.2509	38.1309	WP_048189321.1 bifunctional precorrin-2 dehydrogenase/sirohydrochlorin ferrochelatase [Candidatus Nitrosotenuis cloacae]<>AJZ76612.1 siroheme synthase [Candidatus Nitrosotenuis cloacae]	2.05e-75	236	WP_048189321.1 bifunctional precorrin-2 dehydrogenase/sirohydrochlorin ferrochelatase [Candidatus Nitrosotenuis cloacae]<>AJZ76612.1 siroheme synthase [Candidatus Nitrosotenuis cloacae]
Nspongiisocia_09960	57.0951	-0.23077	0.476679	-0.48412	0.628303	0.999626	48.9891	77.7036	70.155	37.0596	55.8667	52.7966	GBL41890.1 glutamyl-tRNA reductase [Nitrosarchaeum sp.]<>GDY15763.1 glutamyl-tRNA reductase [Nitrosopumilaceae archaeon]	7.35e-154	452	GBL41890.1 glutamyl-tRNA reductase [Nitrosarchaeum sp.]<>GDY15763.1 glutamyl-tRNA reductase [Nitrosopumilaceae archaeon]
Nspongiisocia_09970	55.0935	1.30202	0.773939	1.68233	0.092506	0.999626	31.8177	10.5163	33.8679	51.6588	127.905	74.7951	MBI5147119.1 hypothetical protein [Nitrososphaerota archaeon]	1.62e-08	55.5	MBI5147119.1 hypothetical protein [Nitrososphaerota archaeon]
Nspongiisocia_09980	106.594	0.349186	0.448503	0.778559	0.436239	0.999626	82.3219	72.4455	82.2507	125.778	130.111	146.657	MBM3896400.1 hypothetical protein [Nitrososphaerota archaeon]	1.04e-40	157	MBM3896400.1 hypothetical protein [Nitrososphaerota archaeon]
Nspongiisocia_09990	52.1639	0.238073	0.696129	0.341995	0.732355	0.999626	41.4135	24.538	24.1914	94.3334	74.2439	54.2631	MDE1765795.1 pantetheine-phosphate adenylyltransferase [Nitrososphaerota archaeon]	1.17e-48	164	MDE1765795.1 pantetheine-phosphate adenylyltransferase [Nitrososphaerota archaeon]
Nspongiisocia_10000	8.8442	0.652844	0.884677	0.737946	0.460547	0.999626	7.57563	9.3478	4.83828	5.61508	9.55615	16.1323	WP_086907109.1 MULTISPECIES: hypothetical protein [Nitrosopumilaceae]<>ARS63897.1 hypothetical protein NMSP_0270 [Candidatus Nitrosomarinus catalina]<>MCH1519861.1 hypothetical protein [Nitrosopumilus sp.]<>MDB4840283.1 hypothetical protein [Nitrosopumilus sp.]<>RCL30443.1 MAG: hypothetical protein DBX08_06745 [Nitrosopumilus sp.]	1.18e-45	153	WP_086907109.1 MULTISPECIES: hypothetical protein [Nitrosopumilaceae]<>ARS63897.1 hypothetical protein NMSP_0270 [Candidatus Nitrosomarinus catalina]<>MCH1519861.1 hypothetical protein [Nitrosopumilus sp.]<>MDB4840283.1 hypothetical protein [Nitrosopumilus sp.]<>RCL30443.1 MAG: hypothetical protein DBX08_06745 [Nitrosopumilus sp.]
Nspongiisocia_10010	6.50259	-0.30265	1.03205	-0.29325	0.769332	0.999626	3.5353	10.5163	2.41914	7.86112	7.35088	7.33286	MBI3639708.1 hypothetical protein [Nitrososphaerota archaeon]	1.16e-26	104	MBI3639708.1 hypothetical protein [Nitrososphaerota archaeon]
Nspongiisocia_10020	77.9494	-0.06702	0.414161	-0.16181	0.871452	0.999626	72.7261	102.242	74.9933	60.6429	69.0983	87.9943	RDJ32397.1 tryptophan--tRNA ligase [Thermoproteota archaeon]<>RDJ33110.1 tryptophan--tRNA ligase [Thermoproteota archaeon]<>RDJ36386.1 tryptophan--tRNA ligase [Thermoproteota archaeon]<>RDJ39016.1 tryptophan--tRNA ligase [Thermoproteota archaeon]	5.34e-218	610	RDJ32397.1 tryptophan--tRNA ligase [Thermoproteota archaeon]<>RDJ33110.1 tryptophan--tRNA ligase [Thermoproteota archaeon]<>RDJ36386.1 tryptophan--tRNA ligase [Thermoproteota archaeon]<>RDJ39016.1 tryptophan--tRNA ligase [Thermoproteota archaeon]
Nspongiisocia_10030	29.0372	-0.05486	0.788699	-0.06956	0.944548	0.999626	30.8076	52.5814	29.0297	6.7381	28.6684	26.3983	NWK05404.1 hypothetical protein [Marine Group I thaumarchaeote]	2.34e-89	271	NWK05404.1 hypothetical protein [Marine Group I thaumarchaeote]
Nspongiisocia_10040	16.4848	-0.25486	0.935706	-0.27237	0.785339	0.999626	12.6261	25.1222	26.6105	2.24603	16.1719	16.1323	MCH8323985.1 hypothetical protein [Nitrososphaerota archaeon]	1.73e-42	145	MCH8323985.1 hypothetical protein [Nitrososphaerota archaeon]
Nspongiisocia_10050	89.9679	-0.29429	0.391118	-0.75242	0.451797	0.999626	101.513	84.7144	104.023	110.056	72.0386	67.4623	TFH01124.1 MAG: porphobilinogen synthase [Nitrosopumilus sp.]	7.68e-159	457	TFH01124.1 MAG: porphobilinogen synthase [Nitrosopumilus sp.]
Nspongiisocia_10060	46.7396	0.080011	0.678673	0.117893	0.906153	0.999626	41.9185	75.9509	41.1254	17.9683	33.079	70.3954	MCH6586091.1 hypothetical protein [Nitrososphaerota archaeon]	1.85e-73	231	MCH6586091.1 hypothetical protein [Nitrososphaerota archaeon]
Nspongiisocia_10070	12.7951	0.091636	0.947835	0.096679	0.922981	0.999626	7.07059	12.269	21.7722	3.36905	10.2912	21.9986	MCH8996610.1 4a-hydroxytetrahydrobiopterin dehydratase [Nitrososphaerota archaeon]	3.99e-35	125	MCH8996610.1 4a-hydroxytetrahydrobiopterin dehydratase [Nitrososphaerota archaeon]
Nspongiisocia_10080	47.6665	0.232785	0.616499	0.377592	0.705734	0.999626	40.4034	29.7961	24.1914	76.3651	47.7807	67.4623	KRT61583.1 hypothetical protein XU09_C0004G0076 [Thaumarchaeota archaeon CSP1-1]	4.43e-126	370	KRT61583.1 hypothetical protein XU09_C0004G0076 [Thaumarchaeota archaeon CSP1-1]
Nspongiisocia_10090	174.209	-0.10318	0.350413	-0.29445	0.768417	0.999626	178.28	213.247	195.95	132.516	169.805	155.457	MAS89877.1 valine--tRNA ligase [Nitrososphaerota archaeon]	0	1158	MAS89877.1 valine--tRNA ligase [Nitrososphaerota archaeon]
Nspongiisocia_10100	48.1235	-0.20619	0.428752	-0.48091	0.630583	0.999626	42.9286	54.9183	41.1254	57.2739	41.1649	51.33	MCH8972803.1 pyridoxal 5'-phosphate synthase glutaminase subunit PdxT [Nitrososphaerota archaeon]	2.75e-71	226	MCH8972803.1 pyridoxal 5'-phosphate synthase glutaminase subunit PdxT [Nitrososphaerota archaeon]
Nspongiisocia_10110	173.993	-0.04556	0.408787	-0.11145	0.911263	0.999626	153.028	132.038	142.729	254.925	188.183	173.055	AFK24999.1 pyridoxal biosynthesis lyase PdxS [uncultured archaeon]	1.02e-173	494	AFK24999.1 pyridoxal biosynthesis lyase PdxS [uncultured archaeon]
Nspongiisocia_10120	32.797	0.080892	0.560354	0.144358	0.885218	0.999626	42.4235	29.7961	45.9636	21.3373	26.4632	30.798	MCH9040580.1 hypothetical protein [Nitrososphaerota archaeon]	3.74e-50	170	MCH9040580.1 hypothetical protein [Nitrososphaerota archaeon]
Nspongiisocia_10130	233.235	-0.22658	0.367707	-0.61619	0.537769	0.999626	242.925	299.13	273.363	183.052	230.818	170.122	RDJ32404.1 aconitate hydratase [Thermoproteota archaeon]<>RDJ33103.1 aconitate hydratase [Thermoproteota archaeon]<>RDJ36393.1 aconitate hydratase [Thermoproteota archaeon]	0	1094	RDJ32404.1 aconitate hydratase [Thermoproteota archaeon]<>RDJ33103.1 aconitate hydratase [Thermoproteota archaeon]<>RDJ36393.1 aconitate hydratase [Thermoproteota archaeon]
[truncated: 674 more rows]

## Sheet: ST9
Supplementary Table 9: Normalised expression count data for genes envolved in taurine, C4:dicarboxylate compounds, DMSP, creatine, formaldehyde and choline metabolism
Taurine
[truncated: 60 more rows]

## Sheet: ST10
Supplementary Table 10: Normalised expression count data of mRNA reads mapped back to Zeuxoniibacter abyssi MAG (counts)
[truncated: 2,247 more rows]

[truncated: 6 more sheets: ST11, ST12, ST13, ST14, ST15, ST16]
